# Supplementary material for: Infant microbiome cultivation and metagenomic analysis reveal Bifidobacterium 2’-fucosyllactose utilization can be facilitated by coexisting species
Source: Nat Commun. 2023 Nov 16;14:7417. doi: 10.1038/s41467-023-43279-y (PMC10654741; doi:10.1038/s41467-023-43279-y)
Supplement: Supplementary file 5 — Supplementary Data File 2 [file 41467_2023_43279_MOESM5_ESM.xlsx]

## Sheet: SupplementalTable05
Supplementary Data File 2. Key CAZymes and their presence/absence in organisms from different infant stool inocula.
Enzyme	Cellular location		FT-1_Ruminococcus gnavus	FT-1_Bifidobacterium breve	FT-1_Enterocloster clostridioformis	FT-1_Escherichia coli	FT-1_Veillonella seminalis	FT-1_Enterococcus gilvus	FT-1_Flavonifractor_plautii		FT-2_Clostridium perfringens	FT-2_Clostridium sp. 7_2_43FAA	FT-2_Faecalimonas sp.	FT-2_Bifidobacterium breve	FT-2_Enterococcus gallinarum	FT-2_Anaerococcus vaginalis	FT-2_Citrobacter braakii	FT-2_Citrobacter freundii	FT-2_Clostridium neonatale	FT-2_Enterobacter cloacae	FT-2_Enterococcus faecalis	FT-2_Klebsiella quasivariicola	FT-2_Lactobacillus salivarius	FT-2_Morganella morganii	FT-2_Enterococcus avium		PT-1_Bifidobacterium breve	PT-1_Klebsiella_oxytoca	PT-1_Escherichia_coli	PT-1_Enterobacter_hormaechei
fucosidases; GH29	Extracellular		1	0	0	0	0	0	0		1	1	1	0	0	0	0	0	0	0	0	0	0	0	0		0	0	0	0
fucosidases; GH95	Extracellular		1	0	0	0	0	0	0		1	0	1	0	0	0	0	0	0	0	0	0	0	0	0		0	0	0	0
fucosidases; GH29	Intracellular		1	0	0	0	0	0	0		1	0	1	0	1	1	0	0	0	0	0	0	0	0	0		0	0	0	0
fucosidases; GH95	Intracellular		1	1	0	0	0	0	0		0	0	1	1	0	0	0	0	0	0	0	0	0	0	0		1	0	0	0
β-galactosidase; GH2	Extracellular		0	0	0	0	0	0	0		1	1	1	0	0	0	0	0	0	0	0	0	0	0	0		0	0	0	0
β-galactosidase; GH2	Intracellular		1	1	1	1	1	0	1		1	1	0	1	1	0	1	1	1	1	1	1	1	1	0		1	1	1	1
β-galactosidase; GH35	Intracellular		0	1	0	0	0	1	0		0	0	0	1	1	0	0	0	0	0	1	0	0	0	1		1	0	0	0
β-galactosidase; GH42	Intracellular		0	1	1	0	0	0	0		1	1	1	1	1	0	0	0	1	0	0	1	0	0	0		1	1	0	0
