# Supplementary material for: Infant microbiome cultivation and metagenomic analysis reveal Bifidobacterium 2’-fucosyllactose utilization can be facilitated by coexisting species
Source: Nat Commun. 2023 Nov 16;14:7417. doi: 10.1038/s41467-023-43279-y (PMC10654741; doi:10.1038/s41467-023-43279-y)
Supplement: Supplementary file 7 — Source Data [file 41467_2023_43279_MOESM7_ESM.xlsx]

## Sheet: Figures 1b and S2
Fig. 1b and Supplementary Fig. 2
infant ID	infant_sample	Sample	replicates	conditions	growth_time	BHI_conc	2FL_conc (g/L)	mucin_conc (g/L)	HM_conc	species	Relative_abundance	length	organism_name	superkingdom	phylum	class	order	family	genus
I31	FT-1	11_EXP11_EXP54_MG1_2	R1	BHI	1 passage	100	0	0	0	Bifidobacterium breve	0.3	2305082	Bifidobacterium_breve_dasL3_069_073G1_concoct_3.fa	Bacteria	Actinobacteria	Actinobacteria	Bifidobacteriales	Bifidobacteriaceae	Bifidobacterium
I31	FT-1	11_EXP11_EXP54_MG1_2	R1	BHI	1 passage	100	0	0	0	Eggerthella lenta	4.84	3454921	Eggerthella_lenta_dasL2_038_245G1_maxbin2.maxbin.013.fasta.fa	Bacteria	Actinobacteria	Coriobacteriia	Coriobacteriales	Eggerthellaceae	Eggerthella
I31	FT-1	11_EXP11_EXP54_MG1_2	R1	BHI	1 passage	100	0	0	0	Enterocloster clostridioformis	3.97	5009717	Enterocloster_clostridioformis_dasL2_031_030G1_metabat.metabat.6.fa.fa	Bacteria	Firmicutes	Clostridia	Clostridiales	Lachnospiraceae	Enterocloster
I31	FT-1	11_EXP11_EXP54_MG1_2	R1	BHI	1 passage	100	0	0	0	Enterococcus gilvus	4.66	2772793	Enterococcus_gilvus_dasL3_072_057G1_concoct_10.fa	Bacteria	Firmicutes	Bacilli	Lactobacillales	Enterococcaceae	Enterococcus
I31	FT-1	11_EXP11_EXP54_MG1_2	R1	BHI	1 passage	100	0	0	0	Escherichia coli	76.21	4974006	Escherichia_coli_EXP21-MG1-9_S9_metabat_CURATED.1.fa.fa	Bacteria	Proteobacteria	Gammaproteobacteria	Enterobacterales	Enterobacteriaceae	Escherichia
I31	FT-1	11_EXP11_EXP54_MG1_2	R1	BHI	1 passage	100	0	0	0	Flavonifractor plautii	1.34	3806183	Flavonifractor_plautii_dasL1_007_000G1_concoct_30.fa	Bacteria	Firmicutes	Clostridia	Oscillospirales	Oscillospiraceae	Flavonifractor
I31	FT-1	11_EXP11_EXP54_MG1_2	R1	BHI	1 passage	100	0	0	0	Ruminococcus gnavus	0.16	2633562	Ruminococcus_gnavus_dasL2_031_061G1_concoct_16.fa	Bacteria	Firmicutes	Clostridia	Lachnospirales	Lachnospiraceae	Ruminococcus
I31	FT-1	11_EXP11_EXP54_MG1_2	R1	BHI	1 passage	100	0	0	0	Veillonella seminalis	6.78	2131315	Veillonella_seminalis_dasL2_026_030G1_concoct_13.fa	Bacteria	Firmicutes	Negativicutes	Veillonellales	Veillonellaceae	Veillonella
I31	FT-1	11_EXP11_EXP54_MG1_3	R2	BHI	1 passage	100	0	0	0	Bifidobacterium breve	0.25	2305082	Bifidobacterium_breve_dasL3_069_073G1_concoct_3.fa	Bacteria	Actinobacteria	Actinobacteria	Bifidobacteriales	Bifidobacteriaceae	Bifidobacterium
I31	FT-1	11_EXP11_EXP54_MG1_3	R2	BHI	1 passage	100	0	0	0	Eggerthella lenta	5.14	3454921	Eggerthella_lenta_dasL2_038_245G1_maxbin2.maxbin.013.fasta.fa	Bacteria	Actinobacteria	Coriobacteriia	Coriobacteriales	Eggerthellaceae	Eggerthella
I31	FT-1	11_EXP11_EXP54_MG1_3	R2	BHI	1 passage	100	0	0	0	Enterocloster clostridioformis	4.18	5009717	Enterocloster_clostridioformis_dasL2_031_030G1_metabat.metabat.6.fa.fa	Bacteria	Firmicutes	Clostridia	Clostridiales	Lachnospiraceae	Enterocloster
I31	FT-1	11_EXP11_EXP54_MG1_3	R2	BHI	1 passage	100	0	0	0	Enterococcus gilvus	5.93	2772793	Enterococcus_gilvus_dasL3_072_057G1_concoct_10.fa	Bacteria	Firmicutes	Bacilli	Lactobacillales	Enterococcaceae	Enterococcus
I31	FT-1	11_EXP11_EXP54_MG1_3	R2	BHI	1 passage	100	0	0	0	Escherichia coli	73.1	4974006	Escherichia_coli_EXP21-MG1-9_S9_metabat_CURATED.1.fa.fa	Bacteria	Proteobacteria	Gammaproteobacteria	Enterobacterales	Enterobacteriaceae	Escherichia
I31	FT-1	11_EXP11_EXP54_MG1_3	R2	BHI	1 passage	100	0	0	0	Flavonifractor plautii	1.37	3806183	Flavonifractor_plautii_dasL1_007_000G1_concoct_30.fa	Bacteria	Firmicutes	Clostridia	Oscillospirales	Oscillospiraceae	Flavonifractor
I31	FT-1	11_EXP11_EXP54_MG1_3	R2	BHI	1 passage	100	0	0	0	Ruminococcus gnavus	0.22	2633562	Ruminococcus_gnavus_dasL2_031_061G1_concoct_16.fa	Bacteria	Firmicutes	Clostridia	Lachnospirales	Lachnospiraceae	Ruminococcus
I31	FT-1	11_EXP11_EXP54_MG1_3	R2	BHI	1 passage	100	0	0	0	Veillonella seminalis	7.95	2131315	Veillonella_seminalis_dasL2_026_030G1_concoct_13.fa	Bacteria	Firmicutes	Negativicutes	Veillonellales	Veillonellaceae	Veillonella
I31	FT-1	11_EXP11_EXP54_MG1_4	R3	BHI	1 passage	100	0	0	0	Bifidobacterium breve	0.27	2305082	Bifidobacterium_breve_dasL3_069_073G1_concoct_3.fa	Bacteria	Actinobacteria	Actinobacteria	Bifidobacteriales	Bifidobacteriaceae	Bifidobacterium
I31	FT-1	11_EXP11_EXP54_MG1_4	R3	BHI	1 passage	100	0	0	0	Clostridium neonatale	0.18	4285044	Clostridium_neonatale_dasL3_122_064G1_metabat.metabat.2.fa_sub.fa	Bacteria	Firmicutes	Clostridia	Clostridiales	Clostridiaceae	Clostridium
I31	FT-1	11_EXP11_EXP54_MG1_4	R3	BHI	1 passage	100	0	0	0	Eggerthella lenta	6.03	3454921	Eggerthella_lenta_dasL2_038_245G1_maxbin2.maxbin.013.fasta.fa	Bacteria	Actinobacteria	Coriobacteriia	Coriobacteriales	Eggerthellaceae	Eggerthella
I31	FT-1	11_EXP11_EXP54_MG1_4	R3	BHI	1 passage	100	0	0	0	Enterocloster clostridioformis	4.09	5009717	Enterocloster_clostridioformis_dasL2_031_030G1_metabat.metabat.6.fa.fa	Bacteria	Firmicutes	Clostridia	Clostridiales	Lachnospiraceae	Enterocloster
I31	FT-1	11_EXP11_EXP54_MG1_4	R3	BHI	1 passage	100	0	0	0	Enterococcus gilvus	5.19	2772793	Enterococcus_gilvus_dasL3_072_057G1_concoct_10.fa	Bacteria	Firmicutes	Bacilli	Lactobacillales	Enterococcaceae	Enterococcus
I31	FT-1	11_EXP11_EXP54_MG1_4	R3	BHI	1 passage	100	0	0	0	Escherichia coli	73.92	4974006	Escherichia_coli_EXP21-MG1-9_S9_metabat_CURATED.1.fa.fa	Bacteria	Proteobacteria	Gammaproteobacteria	Enterobacterales	Enterobacteriaceae	Escherichia
I31	FT-1	11_EXP11_EXP54_MG1_4	R3	BHI	1 passage	100	0	0	0	Flavonifractor plautii	1.35	3806183	Flavonifractor_plautii_dasL1_007_000G1_concoct_30.fa	Bacteria	Firmicutes	Clostridia	Oscillospirales	Oscillospiraceae	Flavonifractor
I31	FT-1	11_EXP11_EXP54_MG1_4	R3	BHI	1 passage	100	0	0	0	Ruminococcus gnavus	0.21	2633562	Ruminococcus_gnavus_dasL2_031_061G1_concoct_16.fa	Bacteria	Firmicutes	Clostridia	Lachnospirales	Lachnospiraceae	Ruminococcus
I31	FT-1	11_EXP11_EXP54_MG1_4	R3	BHI	1 passage	100	0	0	0	Veillonella seminalis	7.06	2131315	Veillonella_seminalis_dasL2_026_030G1_concoct_13.fa	Bacteria	Firmicutes	Negativicutes	Veillonellales	Veillonellaceae	Veillonella
I31	FT-1	04_EXP4_EXP38_MG1_4	R2	1BHI+0.6% mucin	1 passage	100	0	6	0	Bifidobacterium breve	4.42	2305082	Bifidobacterium_breve_dasL3_069_073G1_concoct_3.fa	Bacteria	Actinobacteria	Actinobacteria	Bifidobacteriales	Bifidobacteriaceae	Bifidobacterium
I31	FT-1	04_EXP4_EXP38_MG1_4	R2	1BHI+0.6% mucin	1 passage	100	0	6	0	Eggerthella lenta	7.3	3454921	Eggerthella_lenta_dasL2_038_245G1_maxbin2.maxbin.013.fasta.fa	Bacteria	Actinobacteria	Coriobacteriia	Coriobacteriales	Eggerthellaceae	Eggerthella
I31	FT-1	04_EXP4_EXP38_MG1_4	R2	1BHI+0.6% mucin	1 passage	100	0	6	0	Enterocloster clostridioformis	9.11	5009717	Enterocloster_clostridioformis_dasL2_031_030G1_metabat.metabat.6.fa.fa	Bacteria	Firmicutes	Clostridia	Clostridiales	Lachnospiraceae	Enterocloster
I31	FT-1	04_EXP4_EXP38_MG1_4	R2	1BHI+0.6% mucin	1 passage	100	0	6	0	Enterococcus gilvus	9.75	2772793	Enterococcus_gilvus_dasL3_072_057G1_concoct_10.fa	Bacteria	Firmicutes	Bacilli	Lactobacillales	Enterococcaceae	Enterococcus
I31	FT-1	04_EXP4_EXP38_MG1_4	R2	1BHI+0.6% mucin	1 passage	100	0	6	0	Escherichia coli	53.39	4974006	Escherichia_coli_EXP21-MG1-9_S9_metabat_CURATED.1.fa.fa	Bacteria	Proteobacteria	Gammaproteobacteria	Enterobacterales	Enterobacteriaceae	Escherichia
I31	FT-1	04_EXP4_EXP38_MG1_4	R2	1BHI+0.6% mucin	1 passage	100	0	6	0	Flavonifractor plautii	2.33	3806183	Flavonifractor_plautii_dasL1_007_000G1_concoct_30.fa	Bacteria	Firmicutes	Clostridia	Oscillospirales	Oscillospiraceae	Flavonifractor
I31	FT-1	04_EXP4_EXP38_MG1_4	R2	1BHI+0.6% mucin	1 passage	100	0	6	0	Ruminococcus gnavus	2.91	2633562	Ruminococcus_gnavus_dasL2_031_061G1_concoct_16.fa	Bacteria	Firmicutes	Clostridia	Lachnospirales	Lachnospiraceae	Ruminococcus
I31	FT-1	04_EXP4_EXP38_MG1_4	R2	1BHI+0.6% mucin	1 passage	100	0	6	0	Veillonella seminalis	10.8	2131315	Veillonella_seminalis_dasL2_026_030G1_concoct_13.fa	Bacteria	Firmicutes	Negativicutes	Veillonellales	Veillonellaceae	Veillonella
I31	FT-1	05_EXP5_EXP39_MG1_2	R1	1BHI+0.6% mucin	1 passage	100	0	6	0	Bifidobacterium breve	2.64	2305082	Bifidobacterium_breve_dasL3_069_073G1_concoct_3.fa	Bacteria	Actinobacteria	Actinobacteria	Bifidobacteriales	Bifidobacteriaceae	Bifidobacterium
I31	FT-1	05_EXP5_EXP39_MG1_2	R1	1BHI+0.6% mucin	1 passage	100	0	6	0	Eggerthella lenta	6.01	3454921	Eggerthella_lenta_dasL2_038_245G1_maxbin2.maxbin.013.fasta.fa	Bacteria	Actinobacteria	Coriobacteriia	Coriobacteriales	Eggerthellaceae	Eggerthella
I31	FT-1	05_EXP5_EXP39_MG1_2	R1	1BHI+0.6% mucin	1 passage	100	0	6	0	Enterocloster clostridioformis	7.16	5009717	Enterocloster_clostridioformis_dasL2_031_030G1_metabat.metabat.6.fa.fa	Bacteria	Firmicutes	Clostridia	Clostridiales	Lachnospiraceae	Enterocloster
I31	FT-1	05_EXP5_EXP39_MG1_2	R1	1BHI+0.6% mucin	1 passage	100	0	6	0	Enterococcus gilvus	5.99	2772793	Enterococcus_gilvus_dasL3_072_057G1_concoct_10.fa	Bacteria	Firmicutes	Bacilli	Lactobacillales	Enterococcaceae	Enterococcus
I31	FT-1	05_EXP5_EXP39_MG1_2	R1	1BHI+0.6% mucin	1 passage	100	0	6	0	Escherichia coli	68.39	4974006	Escherichia_coli_EXP21-MG1-9_S9_metabat_CURATED.1.fa.fa	Bacteria	Proteobacteria	Gammaproteobacteria	Enterobacterales	Enterobacteriaceae	Escherichia
I31	FT-1	05_EXP5_EXP39_MG1_2	R1	1BHI+0.6% mucin	1 passage	100	0	6	0	Ruminococcus gnavus	3.24	2633562	Ruminococcus_gnavus_dasL2_031_061G1_concoct_16.fa	Bacteria	Firmicutes	Clostridia	Lachnospirales	Lachnospiraceae	Ruminococcus
I31	FT-1	05_EXP5_EXP39_MG1_2	R1	1BHI+0.6% mucin	1 passage	100	0	6	0	Veillonella seminalis	6.57	2131315	Veillonella_seminalis_dasL2_026_030G1_concoct_13.fa	Bacteria	Firmicutes	Negativicutes	Veillonellales	Veillonellaceae	Veillonella
I31	FT-1	05_EXP5_EXP39_MG1_3	R2	1BHI+0.6% mucin	1 passage	100	0	6	0	Bifidobacterium breve	3.78	2305082	Bifidobacterium_breve_dasL3_069_073G1_concoct_3.fa	Bacteria	Actinobacteria	Actinobacteria	Bifidobacteriales	Bifidobacteriaceae	Bifidobacterium
I31	FT-1	05_EXP5_EXP39_MG1_3	R2	1BHI+0.6% mucin	1 passage	100	0	6	0	Eggerthella lenta	5.33	3454921	Eggerthella_lenta_dasL2_038_245G1_maxbin2.maxbin.013.fasta.fa	Bacteria	Actinobacteria	Coriobacteriia	Coriobacteriales	Eggerthellaceae	Eggerthella
I31	FT-1	05_EXP5_EXP39_MG1_3	R2	1BHI+0.6% mucin	1 passage	100	0	6	0	Enterocloster clostridioformis	7.55	5009717	Enterocloster_clostridioformis_dasL2_031_030G1_metabat.metabat.6.fa.fa	Bacteria	Firmicutes	Clostridia	Clostridiales	Lachnospiraceae	Enterocloster
I31	FT-1	05_EXP5_EXP39_MG1_3	R2	1BHI+0.6% mucin	1 passage	100	0	6	0	Enterococcus gilvus	6.88	2772793	Enterococcus_gilvus_dasL3_072_057G1_concoct_10.fa	Bacteria	Firmicutes	Bacilli	Lactobacillales	Enterococcaceae	Enterococcus
I31	FT-1	05_EXP5_EXP39_MG1_3	R2	1BHI+0.6% mucin	1 passage	100	0	6	0	Escherichia coli	65.19	4974006	Escherichia_coli_EXP21-MG1-9_S9_metabat_CURATED.1.fa.fa	Bacteria	Proteobacteria	Gammaproteobacteria	Enterobacterales	Enterobacteriaceae	Escherichia
I31	FT-1	05_EXP5_EXP39_MG1_3	R2	1BHI+0.6% mucin	1 passage	100	0	6	0	Ruminococcus gnavus	3.52	2633562	Ruminococcus_gnavus_dasL2_031_061G1_concoct_16.fa	Bacteria	Firmicutes	Clostridia	Lachnospirales	Lachnospiraceae	Ruminococcus
I31	FT-1	05_EXP5_EXP39_MG1_3	R2	1BHI+0.6% mucin	1 passage	100	0	6	0	Veillonella seminalis	7.75	2131315	Veillonella_seminalis_dasL2_026_030G1_concoct_13.fa	Bacteria	Firmicutes	Negativicutes	Veillonellales	Veillonellaceae	Veillonella
I31	FT-1	06_EXP6_EXP41_MG1_13	R1	1BHI+0.6% mucin	1 passage	100	0	6	0	Bifidobacterium breve	3.04	2305082	Bifidobacterium_breve_dasL3_069_073G1_concoct_3.fa	Bacteria	Actinobacteria	Actinobacteria	Bifidobacteriales	Bifidobacteriaceae	Bifidobacterium
I31	FT-1	06_EXP6_EXP41_MG1_13	R1	1BHI+0.6% mucin	1 passage	100	0	6	0	Eggerthella lenta	4.15	3454921	Eggerthella_lenta_dasL2_038_245G1_maxbin2.maxbin.013.fasta.fa	Bacteria	Actinobacteria	Coriobacteriia	Coriobacteriales	Eggerthellaceae	Eggerthella
I31	FT-1	06_EXP6_EXP41_MG1_13	R1	1BHI+0.6% mucin	1 passage	100	0	6	0	Enterocloster clostridioformis	8.95	5009717	Enterocloster_clostridioformis_dasL2_031_030G1_metabat.metabat.6.fa.fa	Bacteria	Firmicutes	Clostridia	Clostridiales	Lachnospiraceae	Enterocloster
I31	FT-1	06_EXP6_EXP41_MG1_13	R1	1BHI+0.6% mucin	1 passage	100	0	6	0	Enterococcus gilvus	9.91	2772793	Enterococcus_gilvus_dasL3_072_057G1_concoct_10.fa	Bacteria	Firmicutes	Bacilli	Lactobacillales	Enterococcaceae	Enterococcus
I31	FT-1	06_EXP6_EXP41_MG1_13	R1	1BHI+0.6% mucin	1 passage	100	0	6	0	Escherichia coli	61.68	4974006	Escherichia_coli_EXP21-MG1-9_S9_metabat_CURATED.1.fa.fa	Bacteria	Proteobacteria	Gammaproteobacteria	Enterobacterales	Enterobacteriaceae	Escherichia
I31	FT-1	06_EXP6_EXP41_MG1_13	R1	1BHI+0.6% mucin	1 passage	100	0	6	0	Ruminococcus gnavus	2.52	2633562	Ruminococcus_gnavus_dasL2_031_061G1_concoct_16.fa	Bacteria	Firmicutes	Clostridia	Lachnospirales	Lachnospiraceae	Ruminococcus
I31	FT-1	06_EXP6_EXP41_MG1_13	R1	1BHI+0.6% mucin	1 passage	100	0	6	0	Veillonella seminalis	9.73	2131315	Veillonella_seminalis_dasL2_026_030G1_concoct_13.fa	Bacteria	Firmicutes	Negativicutes	Veillonellales	Veillonellaceae	Veillonella
I31	FT-1	06_EXP6_EXP41_MG1_14	R2	1BHI+0.6% mucin	1 passage	100	0	6	0	Bifidobacterium breve	1.94	2305082	Bifidobacterium_breve_dasL3_069_073G1_concoct_3.fa	Bacteria	Actinobacteria	Actinobacteria	Bifidobacteriales	Bifidobacteriaceae	Bifidobacterium
I31	FT-1	06_EXP6_EXP41_MG1_14	R2	1BHI+0.6% mucin	1 passage	100	0	6	0	Eggerthella lenta	1.78	3454921	Eggerthella_lenta_dasL2_038_245G1_maxbin2.maxbin.013.fasta.fa	Bacteria	Actinobacteria	Coriobacteriia	Coriobacteriales	Eggerthellaceae	Eggerthella
I31	FT-1	06_EXP6_EXP41_MG1_14	R2	1BHI+0.6% mucin	1 passage	100	0	6	0	Enterocloster clostridioformis	6.9	5009717	Enterocloster_clostridioformis_dasL2_031_030G1_metabat.metabat.6.fa.fa	Bacteria	Firmicutes	Clostridia	Clostridiales	Lachnospiraceae	Enterocloster
I31	FT-1	06_EXP6_EXP41_MG1_14	R2	1BHI+0.6% mucin	1 passage	100	0	6	0	Enterococcus gilvus	8.88	2772793	Enterococcus_gilvus_dasL3_072_057G1_concoct_10.fa	Bacteria	Firmicutes	Bacilli	Lactobacillales	Enterococcaceae	Enterococcus
I31	FT-1	06_EXP6_EXP41_MG1_14	R2	1BHI+0.6% mucin	1 passage	100	0	6	0	Escherichia coli	68.48	4974006	Escherichia_coli_EXP21-MG1-9_S9_metabat_CURATED.1.fa.fa	Bacteria	Proteobacteria	Gammaproteobacteria	Enterobacterales	Enterobacteriaceae	Escherichia
I31	FT-1	06_EXP6_EXP41_MG1_14	R2	1BHI+0.6% mucin	1 passage	100	0	6	0	Ruminococcus gnavus	2.89	2633562	Ruminococcus_gnavus_dasL2_031_061G1_concoct_16.fa	Bacteria	Firmicutes	Clostridia	Lachnospirales	Lachnospiraceae	Ruminococcus
I31	FT-1	06_EXP6_EXP41_MG1_14	R2	1BHI+0.6% mucin	1 passage	100	0	6	0	Veillonella seminalis	9.14	2131315	Veillonella_seminalis_dasL2_026_030G1_concoct_13.fa	Bacteria	Firmicutes	Negativicutes	Veillonellales	Veillonellaceae	Veillonella
I31	FT-1	08_EXP8_EXP45_MG1_4_1BHI+1.5x mucin	/	1BHI+0.6% mucin	1 passage	100	0	6	0	Bifidobacterium breve	3.9	2305082	Bifidobacterium_breve_dasL3_069_073G1_concoct_3.fa	Bacteria	Actinobacteria	Actinobacteria	Bifidobacteriales	Bifidobacteriaceae	Bifidobacterium
I31	FT-1	08_EXP8_EXP45_MG1_4_1BHI+1.5x mucin	/	1BHI+0.6% mucin	1 passage	100	0	6	0	Eggerthella lenta	3.57	3454921	Eggerthella_lenta_dasL2_038_245G1_maxbin2.maxbin.013.fasta.fa	Bacteria	Actinobacteria	Coriobacteriia	Coriobacteriales	Eggerthellaceae	Eggerthella
I31	FT-1	08_EXP8_EXP45_MG1_4_1BHI+1.5x mucin	/	1BHI+0.6% mucin	1 passage	100	0	6	0	Enterocloster clostridioformis	6.93	5009717	Enterocloster_clostridioformis_dasL2_031_030G1_metabat.metabat.6.fa.fa	Bacteria	Firmicutes	Clostridia	Clostridiales	Lachnospiraceae	Enterocloster
I31	FT-1	08_EXP8_EXP45_MG1_4_1BHI+1.5x mucin	/	1BHI+0.6% mucin	1 passage	100	0	6	0	Enterococcus gilvus	10.39	2772793	Enterococcus_gilvus_dasL3_072_057G1_concoct_10.fa	Bacteria	Firmicutes	Bacilli	Lactobacillales	Enterococcaceae	Enterococcus
I31	FT-1	08_EXP8_EXP45_MG1_4_1BHI+1.5x mucin	/	1BHI+0.6% mucin	1 passage	100	0	6	0	Escherichia coli	55.36	4974006	Escherichia_coli_EXP21-MG1-9_S9_metabat_CURATED.1.fa.fa	Bacteria	Proteobacteria	Gammaproteobacteria	Enterobacterales	Enterobacteriaceae	Escherichia
I31	FT-1	08_EXP8_EXP45_MG1_4_1BHI+1.5x mucin	/	1BHI+0.6% mucin	1 passage	100	0	6	0	Flavonifractor plautii	3.72	3806183	Flavonifractor_plautii_dasL1_007_000G1_concoct_30.fa	Bacteria	Firmicutes	Clostridia	Oscillospirales	Oscillospiraceae	Flavonifractor
I31	FT-1	08_EXP8_EXP45_MG1_4_1BHI+1.5x mucin	/	1BHI+0.6% mucin	1 passage	100	0	6	0	Ruminococcus gnavus	4.37	2633562	Ruminococcus_gnavus_dasL2_031_061G1_concoct_16.fa	Bacteria	Firmicutes	Clostridia	Lachnospirales	Lachnospiraceae	Ruminococcus
I31	FT-1	08_EXP8_EXP45_MG1_4_1BHI+1.5x mucin	/	1BHI+0.6% mucin	1 passage	100	0	6	0	Veillonella seminalis	10.55	2131315	Veillonella_seminalis_dasL2_026_030G1_concoct_13.fa	Bacteria	Firmicutes	Negativicutes	Veillonellales	Veillonellaceae	Veillonella
I31	FT-1	L2_031_stool only_1BHI+1.5x mucin_R1	R1	1BHI+0.6% mucin	1 passage	100	0	6	0	Bifidobacterium breve	13.08	2305082	Bifidobacterium_breve_dasL3_069_073G1_concoct_3.fa	Bacteria	Actinobacteria	Actinobacteria	Bifidobacteriales	Bifidobacteriaceae	Bifidobacterium
I31	FT-1	L2_031_stool only_1BHI+1.5x mucin_R1	R1	1BHI+0.6% mucin	1 passage	100	0	6	0	Clostridium neonatale	0.16	4285044	Clostridium_neonatale_dasL3_122_064G1_metabat.metabat.2.fa_sub.fa	Bacteria	Firmicutes	Clostridia	Clostridiales	Clostridiaceae	Clostridium
I31	FT-1	L2_031_stool only_1BHI+1.5x mucin_R1	R1	1BHI+0.6% mucin	1 passage	100	0	6	0	Eggerthella lenta	3.56	3454921	Eggerthella_lenta_dasL2_038_245G1_maxbin2.maxbin.013.fasta.fa	Bacteria	Actinobacteria	Coriobacteriia	Coriobacteriales	Eggerthellaceae	Eggerthella
I31	FT-1	L2_031_stool only_1BHI+1.5x mucin_R1	R1	1BHI+0.6% mucin	1 passage	100	0	6	0	Enterococcus gilvus	8.74	2772793	Enterococcus_gilvus_dasL3_072_057G1_concoct_10.fa	Bacteria	Firmicutes	Bacilli	Lactobacillales	Enterococcaceae	Enterococcus
I31	FT-1	L2_031_stool only_1BHI+1.5x mucin_R1	R1	1BHI+0.6% mucin	1 passage	100	0	6	0	Escherichia coli	61.89	4974006	Escherichia_coli_EXP21-MG1-9_S9_metabat_CURATED.1.fa.fa	Bacteria	Proteobacteria	Gammaproteobacteria	Enterobacterales	Enterobacteriaceae	Escherichia
I31	FT-1	L2_031_stool only_1BHI+1.5x mucin_R1	R1	1BHI+0.6% mucin	1 passage	100	0	6	0	Flavonifractor plautii	1.44	3806183	Flavonifractor_plautii_dasL1_007_000G1_concoct_30.fa	Bacteria	Firmicutes	Clostridia	Oscillospirales	Oscillospiraceae	Flavonifractor
I31	FT-1	L2_031_stool only_1BHI+1.5x mucin_R1	R1	1BHI+0.6% mucin	1 passage	100	0	6	0	Ruminococcus gnavus	2.2	2633562	Ruminococcus_gnavus_dasL2_031_061G1_concoct_16.fa	Bacteria	Firmicutes	Clostridia	Lachnospirales	Lachnospiraceae	Ruminococcus
I31	FT-1	L2_031_stool only_1BHI+1.5x mucin_R1	R1	1BHI+0.6% mucin	1 passage	100	0	6	0	Veillonella seminalis	8.37	2131315	Veillonella_seminalis_dasL2_026_030G1_concoct_13.fa	Bacteria	Firmicutes	Negativicutes	Veillonellales	Veillonellaceae	Veillonella
I31	FT-1	L2_031_stool only_1BHI+1.5x mucin_R2	R2	1BHI+0.6% mucin	1 passage	100	0	6	0	Bifidobacterium breve	14.13	2305082	Bifidobacterium_breve_dasL3_069_073G1_concoct_3.fa	Bacteria	Actinobacteria	Actinobacteria	Bifidobacteriales	Bifidobacteriaceae	Bifidobacterium
I31	FT-1	L2_031_stool only_1BHI+1.5x mucin_R2	R2	1BHI+0.6% mucin	1 passage	100	0	6	0	Clostridium neonatale	0.18	4285044	Clostridium_neonatale_dasL3_122_064G1_metabat.metabat.2.fa_sub.fa	Bacteria	Firmicutes	Clostridia	Clostridiales	Clostridiaceae	Clostridium
I31	FT-1	L2_031_stool only_1BHI+1.5x mucin_R2	R2	1BHI+0.6% mucin	1 passage	100	0	6	0	Eggerthella lenta	3.39	3454921	Eggerthella_lenta_dasL2_038_245G1_maxbin2.maxbin.013.fasta.fa	Bacteria	Actinobacteria	Coriobacteriia	Coriobacteriales	Eggerthellaceae	Eggerthella
I31	FT-1	L2_031_stool only_1BHI+1.5x mucin_R2	R2	1BHI+0.6% mucin	1 passage	100	0	6	0	Enterococcus gilvus	8.13	2772793	Enterococcus_gilvus_dasL3_072_057G1_concoct_10.fa	Bacteria	Firmicutes	Bacilli	Lactobacillales	Enterococcaceae	Enterococcus
I31	FT-1	L2_031_stool only_1BHI+1.5x mucin_R2	R2	1BHI+0.6% mucin	1 passage	100	0	6	0	Escherichia coli	63.47	4974006	Escherichia_coli_EXP21-MG1-9_S9_metabat_CURATED.1.fa.fa	Bacteria	Proteobacteria	Gammaproteobacteria	Enterobacterales	Enterobacteriaceae	Escherichia
I31	FT-1	L2_031_stool only_1BHI+1.5x mucin_R2	R2	1BHI+0.6% mucin	1 passage	100	0	6	0	Flavonifractor plautii	0.59	3806183	Flavonifractor_plautii_dasL1_007_000G1_concoct_30.fa	Bacteria	Firmicutes	Clostridia	Oscillospirales	Oscillospiraceae	Flavonifractor
I31	FT-1	L2_031_stool only_1BHI+1.5x mucin_R2	R2	1BHI+0.6% mucin	1 passage	100	0	6	0	Ruminococcus gnavus	2.06	2633562	Ruminococcus_gnavus_dasL2_031_061G1_concoct_16.fa	Bacteria	Firmicutes	Clostridia	Lachnospirales	Lachnospiraceae	Ruminococcus
I31	FT-1	L2_031_stool only_1BHI+1.5x mucin_R2	R2	1BHI+0.6% mucin	1 passage	100	0	6	0	Veillonella seminalis	7.69	2131315	Veillonella_seminalis_dasL2_026_030G1_concoct_13.fa	Bacteria	Firmicutes	Negativicutes	Veillonellales	Veillonellaceae	Veillonella
I31	FT-1	L2_031_stool only_1BHI+1.5x mucin_R3	R3	1BHI+0.6% mucin	1 passage	100	0	6	0	Bifidobacterium breve	14.39	2305082	Bifidobacterium_breve_dasL3_069_073G1_concoct_3.fa	Bacteria	Actinobacteria	Actinobacteria	Bifidobacteriales	Bifidobacteriaceae	Bifidobacterium
I31	FT-1	L2_031_stool only_1BHI+1.5x mucin_R3	R3	1BHI+0.6% mucin	1 passage	100	0	6	0	Clostridium neonatale	0.38	4285044	Clostridium_neonatale_dasL3_122_064G1_metabat.metabat.2.fa_sub.fa	Bacteria	Firmicutes	Clostridia	Clostridiales	Clostridiaceae	Clostridium
I31	FT-1	L2_031_stool only_1BHI+1.5x mucin_R3	R3	1BHI+0.6% mucin	1 passage	100	0	6	0	Eggerthella lenta	3.07	3454921	Eggerthella_lenta_dasL2_038_245G1_maxbin2.maxbin.013.fasta.fa	Bacteria	Actinobacteria	Coriobacteriia	Coriobacteriales	Eggerthellaceae	Eggerthella
I31	FT-1	L2_031_stool only_1BHI+1.5x mucin_R3	R3	1BHI+0.6% mucin	1 passage	100	0	6	0	Enterococcus gilvus	8.47	2772793	Enterococcus_gilvus_dasL3_072_057G1_concoct_10.fa	Bacteria	Firmicutes	Bacilli	Lactobacillales	Enterococcaceae	Enterococcus
I31	FT-1	L2_031_stool only_1BHI+1.5x mucin_R3	R3	1BHI+0.6% mucin	1 passage	100	0	6	0	Escherichia coli	62.02	4974006	Escherichia_coli_EXP21-MG1-9_S9_metabat_CURATED.1.fa.fa	Bacteria	Proteobacteria	Gammaproteobacteria	Enterobacterales	Enterobacteriaceae	Escherichia
I31	FT-1	L2_031_stool only_1BHI+1.5x mucin_R3	R3	1BHI+0.6% mucin	1 passage	100	0	6	0	Flavonifractor plautii	0.46	3806183	Flavonifractor_plautii_dasL1_007_000G1_concoct_30.fa	Bacteria	Firmicutes	Clostridia	Oscillospirales	Oscillospiraceae	Flavonifractor
I31	FT-1	L2_031_stool only_1BHI+1.5x mucin_R3	R3	1BHI+0.6% mucin	1 passage	100	0	6	0	Ruminococcus gnavus	2.25	2633562	Ruminococcus_gnavus_dasL2_031_061G1_concoct_16.fa	Bacteria	Firmicutes	Clostridia	Lachnospirales	Lachnospiraceae	Ruminococcus
I31	FT-1	L2_031_stool only_1BHI+1.5x mucin_R3	R3	1BHI+0.6% mucin	1 passage	100	0	6	0	Veillonella seminalis	8.49	2131315	Veillonella_seminalis_dasL2_026_030G1_concoct_13.fa	Bacteria	Firmicutes	Negativicutes	Veillonellales	Veillonellaceae	Veillonella
I31	FT-1	03_EXP3_EXP36_MG1_2	R1	1BHI+0.4% mucin	1 passage	100	0	4	0	Bifidobacterium breve	2.97	2305082	Bifidobacterium_breve_dasL3_069_073G1_concoct_3.fa	Bacteria	Actinobacteria	Actinobacteria	Bifidobacteriales	Bifidobacteriaceae	Bifidobacterium
I31	FT-1	03_EXP3_EXP36_MG1_2	R1	1BHI+0.4% mucin	1 passage	100	0	4	0	Eggerthella lenta	8.54	3454921	Eggerthella_lenta_dasL2_038_245G1_maxbin2.maxbin.013.fasta.fa	Bacteria	Actinobacteria	Coriobacteriia	Coriobacteriales	Eggerthellaceae	Eggerthella
I31	FT-1	03_EXP3_EXP36_MG1_2	R1	1BHI+0.4% mucin	1 passage	100	0	4	0	Enterocloster clostridioformis	8.31	5009717	Enterocloster_clostridioformis_dasL2_031_030G1_metabat.metabat.6.fa.fa	Bacteria	Firmicutes	Clostridia	Clostridiales	Lachnospiraceae	Enterocloster
I31	FT-1	03_EXP3_EXP36_MG1_2	R1	1BHI+0.4% mucin	1 passage	100	0	4	0	Enterococcus gilvus	8.33	2772793	Enterococcus_gilvus_dasL3_072_057G1_concoct_10.fa	Bacteria	Firmicutes	Bacilli	Lactobacillales	Enterococcaceae	Enterococcus
I31	FT-1	03_EXP3_EXP36_MG1_2	R1	1BHI+0.4% mucin	1 passage	100	0	4	0	Escherichia coli	56.13	4974006	Escherichia_coli_EXP21-MG1-9_S9_metabat_CURATED.1.fa.fa	Bacteria	Proteobacteria	Gammaproteobacteria	Enterobacterales	Enterobacteriaceae	Escherichia
I31	FT-1	03_EXP3_EXP36_MG1_2	R1	1BHI+0.4% mucin	1 passage	100	0	4	0	Flavonifractor plautii	1.77	3806183	Flavonifractor_plautii_dasL1_007_000G1_concoct_30.fa	Bacteria	Firmicutes	Clostridia	Oscillospirales	Oscillospiraceae	Flavonifractor
I31	FT-1	03_EXP3_EXP36_MG1_2	R1	1BHI+0.4% mucin	1 passage	100	0	4	0	Ruminococcus gnavus	1.94	2633562	Ruminococcus_gnavus_dasL2_031_061G1_concoct_16.fa	Bacteria	Firmicutes	Clostridia	Lachnospirales	Lachnospiraceae	Ruminococcus
I31	FT-1	03_EXP3_EXP36_MG1_2	R1	1BHI+0.4% mucin	1 passage	100	0	4	0	Veillonella seminalis	10.43	2131315	Veillonella_seminalis_dasL2_026_030G1_concoct_13.fa	Bacteria	Firmicutes	Negativicutes	Veillonellales	Veillonellaceae	Veillonella
I31	FT-1	03_EXP3_EXP36_MG1_3	R2	1BHI+0.4% mucin	1 passage	100	0	4	0	Bifidobacterium breve	2.6	2305082	Bifidobacterium_breve_dasL3_069_073G1_concoct_3.fa	Bacteria	Actinobacteria	Actinobacteria	Bifidobacteriales	Bifidobacteriaceae	Bifidobacterium
I31	FT-1	03_EXP3_EXP36_MG1_3	R2	1BHI+0.4% mucin	1 passage	100	0	4	0	Eggerthella lenta	10.66	3454921	Eggerthella_lenta_dasL2_038_245G1_maxbin2.maxbin.013.fasta.fa	Bacteria	Actinobacteria	Coriobacteriia	Coriobacteriales	Eggerthellaceae	Eggerthella
I31	FT-1	03_EXP3_EXP36_MG1_3	R2	1BHI+0.4% mucin	1 passage	100	0	4	0	Enterocloster clostridioformis	7.18	5009717	Enterocloster_clostridioformis_dasL2_031_030G1_metabat.metabat.6.fa.fa	Bacteria	Firmicutes	Clostridia	Clostridiales	Lachnospiraceae	Enterocloster
I31	FT-1	03_EXP3_EXP36_MG1_3	R2	1BHI+0.4% mucin	1 passage	100	0	4	0	Enterococcus gilvus	9.38	2772793	Enterococcus_gilvus_dasL3_072_057G1_concoct_10.fa	Bacteria	Firmicutes	Bacilli	Lactobacillales	Enterococcaceae	Enterococcus
I31	FT-1	03_EXP3_EXP36_MG1_3	R2	1BHI+0.4% mucin	1 passage	100	0	4	0	Escherichia coli	53.52	4974006	Escherichia_coli_EXP21-MG1-9_S9_metabat_CURATED.1.fa.fa	Bacteria	Proteobacteria	Gammaproteobacteria	Enterobacterales	Enterobacteriaceae	Escherichia
I31	FT-1	03_EXP3_EXP36_MG1_3	R2	1BHI+0.4% mucin	1 passage	100	0	4	0	Flavonifractor plautii	2.94	3806183	Flavonifractor_plautii_dasL1_007_000G1_concoct_30.fa	Bacteria	Firmicutes	Clostridia	Oscillospirales	Oscillospiraceae	Flavonifractor
I31	FT-1	03_EXP3_EXP36_MG1_3	R2	1BHI+0.4% mucin	1 passage	100	0	4	0	Ruminococcus gnavus	2.43	2633562	Ruminococcus_gnavus_dasL2_031_061G1_concoct_16.fa	Bacteria	Firmicutes	Clostridia	Lachnospirales	Lachnospiraceae	Ruminococcus
I31	FT-1	03_EXP3_EXP36_MG1_3	R2	1BHI+0.4% mucin	1 passage	100	0	4	0	Veillonella seminalis	11.29	2131315	Veillonella_seminalis_dasL2_026_030G1_concoct_13.fa	Bacteria	Firmicutes	Negativicutes	Veillonellales	Veillonellaceae	Veillonella
I31	FT-1	04_EXP4_EXP38_MG1_1	R1	1BHI+0.4% mucin	1 passage	100	0	4	0	Bifidobacterium breve	1.58	2305082	Bifidobacterium_breve_dasL3_069_073G1_concoct_3.fa	Bacteria	Actinobacteria	Actinobacteria	Bifidobacteriales	Bifidobacteriaceae	Bifidobacterium
I31	FT-1	04_EXP4_EXP38_MG1_1	R1	1BHI+0.4% mucin	1 passage	100	0	4	0	Eggerthella lenta	5.55	3454921	Eggerthella_lenta_dasL2_038_245G1_maxbin2.maxbin.013.fasta.fa	Bacteria	Actinobacteria	Coriobacteriia	Coriobacteriales	Eggerthellaceae	Eggerthella
I31	FT-1	04_EXP4_EXP38_MG1_1	R1	1BHI+0.4% mucin	1 passage	100	0	4	0	Enterococcus gilvus	9.59	2772793	Enterococcus_gilvus_dasL3_072_057G1_concoct_10.fa	Bacteria	Firmicutes	Bacilli	Lactobacillales	Enterococcaceae	Enterococcus
I31	FT-1	04_EXP4_EXP38_MG1_1	R1	1BHI+0.4% mucin	1 passage	100	0	4	0	Escherichia coli	66.12	4974006	Escherichia_coli_EXP21-MG1-9_S9_metabat_CURATED.1.fa.fa	Bacteria	Proteobacteria	Gammaproteobacteria	Enterobacterales	Enterobacteriaceae	Escherichia
I31	FT-1	04_EXP4_EXP38_MG1_1	R1	1BHI+0.4% mucin	1 passage	100	0	4	0	Flavonifractor plautii	3.08	3806183	Flavonifractor_plautii_dasL1_007_000G1_concoct_30.fa	Bacteria	Firmicutes	Clostridia	Oscillospirales	Oscillospiraceae	Flavonifractor
I31	FT-1	04_EXP4_EXP38_MG1_1	R1	1BHI+0.4% mucin	1 passage	100	0	4	0	Ruminococcus gnavus	3.31	2633562	Ruminococcus_gnavus_dasL2_031_061G1_concoct_16.fa	Bacteria	Firmicutes	Clostridia	Lachnospirales	Lachnospiraceae	Ruminococcus
I31	FT-1	04_EXP4_EXP38_MG1_1	R1	1BHI+0.4% mucin	1 passage	100	0	4	0	Veillonella seminalis	10.79	2131315	Veillonella_seminalis_dasL2_026_030G1_concoct_13.fa	Bacteria	Firmicutes	Negativicutes	Veillonellales	Veillonellaceae	Veillonella
I31	FT-1	04_EXP4_EXP38_MG1_2	R2	1BHI+0.4% mucin	1 passage	100	0	4	0	Eggerthella lenta	3.54	3454921	Eggerthella_lenta_dasL2_038_245G1_maxbin2.maxbin.013.fasta.fa	Bacteria	Actinobacteria	Coriobacteriia	Coriobacteriales	Eggerthellaceae	Eggerthella
I31	FT-1	04_EXP4_EXP38_MG1_2	R2	1BHI+0.4% mucin	1 passage	100	0	4	0	Enterococcus gilvus	14.15	2772793	Enterococcus_gilvus_dasL3_072_057G1_concoct_10.fa	Bacteria	Firmicutes	Bacilli	Lactobacillales	Enterococcaceae	Enterococcus
I31	FT-1	04_EXP4_EXP38_MG1_2	R2	1BHI+0.4% mucin	1 passage	100	0	4	0	Escherichia coli	62.81	4974006	Escherichia_coli_EXP21-MG1-9_S9_metabat_CURATED.1.fa.fa	Bacteria	Proteobacteria	Gammaproteobacteria	Enterobacterales	Enterobacteriaceae	Escherichia
I31	FT-1	04_EXP4_EXP38_MG1_2	R2	1BHI+0.4% mucin	1 passage	100	0	4	0	Flavonifractor plautii	2.91	3806183	Flavonifractor_plautii_dasL1_007_000G1_concoct_30.fa	Bacteria	Firmicutes	Clostridia	Oscillospirales	Oscillospiraceae	Flavonifractor
I31	FT-1	04_EXP4_EXP38_MG1_2	R2	1BHI+0.4% mucin	1 passage	100	0	4	0	Ruminococcus gnavus	3.21	2633562	Ruminococcus_gnavus_dasL2_031_061G1_concoct_16.fa	Bacteria	Firmicutes	Clostridia	Lachnospirales	Lachnospiraceae	Ruminococcus
I31	FT-1	04_EXP4_EXP38_MG1_2	R2	1BHI+0.4% mucin	1 passage	100	0	4	0	Veillonella seminalis	13.38	2131315	Veillonella_seminalis_dasL2_026_030G1_concoct_13.fa	Bacteria	Firmicutes	Negativicutes	Veillonellales	Veillonellaceae	Veillonella
I31	FT-1	L2_031_stool only_1BHI+1x mucin_R1	R1	1BHI+0.4% mucin	1 passage	100	0	4	0	Bifidobacterium breve	8.36	2305082	Bifidobacterium_breve_dasL3_069_073G1_concoct_3.fa	Bacteria	Actinobacteria	Actinobacteria	Bifidobacteriales	Bifidobacteriaceae	Bifidobacterium
I31	FT-1	L2_031_stool only_1BHI+1x mucin_R1	R1	1BHI+0.4% mucin	1 passage	100	0	4	0	Clostridium neonatale	0.22	4285044	Clostridium_neonatale_dasL3_122_064G1_metabat.metabat.2.fa_sub.fa	Bacteria	Firmicutes	Clostridia	Clostridiales	Clostridiaceae	Clostridium
I31	FT-1	L2_031_stool only_1BHI+1x mucin_R1	R1	1BHI+0.4% mucin	1 passage	100	0	4	0	Eggerthella lenta	3.56	3454921	Eggerthella_lenta_dasL2_038_245G1_maxbin2.maxbin.013.fasta.fa	Bacteria	Actinobacteria	Coriobacteriia	Coriobacteriales	Eggerthellaceae	Eggerthella
I31	FT-1	L2_031_stool only_1BHI+1x mucin_R1	R1	1BHI+0.4% mucin	1 passage	100	0	4	0	Enterococcus gilvus	13.3	2772793	Enterococcus_gilvus_dasL3_072_057G1_concoct_10.fa	Bacteria	Firmicutes	Bacilli	Lactobacillales	Enterococcaceae	Enterococcus
I31	FT-1	L2_031_stool only_1BHI+1x mucin_R1	R1	1BHI+0.4% mucin	1 passage	100	0	4	0	Escherichia coli	60.85	4974006	Escherichia_coli_EXP21-MG1-9_S9_metabat_CURATED.1.fa.fa	Bacteria	Proteobacteria	Gammaproteobacteria	Enterobacterales	Enterobacteriaceae	Escherichia
I31	FT-1	L2_031_stool only_1BHI+1x mucin_R1	R1	1BHI+0.4% mucin	1 passage	100	0	4	0	Flavonifractor plautii	2.1	3806183	Flavonifractor_plautii_dasL1_007_000G1_concoct_30.fa	Bacteria	Firmicutes	Clostridia	Oscillospirales	Oscillospiraceae	Flavonifractor
I31	FT-1	L2_031_stool only_1BHI+1x mucin_R1	R1	1BHI+0.4% mucin	1 passage	100	0	4	0	Ruminococcus gnavus	2.34	2633562	Ruminococcus_gnavus_dasL2_031_061G1_concoct_16.fa	Bacteria	Firmicutes	Clostridia	Lachnospirales	Lachnospiraceae	Ruminococcus
I31	FT-1	L2_031_stool only_1BHI+1x mucin_R1	R1	1BHI+0.4% mucin	1 passage	100	0	4	0	Veillonella seminalis	9.25	2131315	Veillonella_seminalis_dasL2_026_030G1_concoct_13.fa	Bacteria	Firmicutes	Negativicutes	Veillonellales	Veillonellaceae	Veillonella
I31	FT-1	L2_031_stool only_1BHI+1x mucin_R2	R2	1BHI+0.4% mucin	1 passage	100	0	4	0	Bifidobacterium breve	9.17	2305082	Bifidobacterium_breve_dasL3_069_073G1_concoct_3.fa	Bacteria	Actinobacteria	Actinobacteria	Bifidobacteriales	Bifidobacteriaceae	Bifidobacterium
I31	FT-1	L2_031_stool only_1BHI+1x mucin_R2	R2	1BHI+0.4% mucin	1 passage	100	0	4	0	Clostridium neonatale	1.29	4285044	Clostridium_neonatale_dasL3_122_064G1_metabat.metabat.2.fa_sub.fa	Bacteria	Firmicutes	Clostridia	Clostridiales	Clostridiaceae	Clostridium
I31	FT-1	L2_031_stool only_1BHI+1x mucin_R2	R2	1BHI+0.4% mucin	1 passage	100	0	4	0	Eggerthella lenta	4.1	3454921	Eggerthella_lenta_dasL2_038_245G1_maxbin2.maxbin.013.fasta.fa	Bacteria	Actinobacteria	Coriobacteriia	Coriobacteriales	Eggerthellaceae	Eggerthella
I31	FT-1	L2_031_stool only_1BHI+1x mucin_R2	R2	1BHI+0.4% mucin	1 passage	100	0	4	0	Enterococcus gilvus	12.59	2772793	Enterococcus_gilvus_dasL3_072_057G1_concoct_10.fa	Bacteria	Firmicutes	Bacilli	Lactobacillales	Enterococcaceae	Enterococcus
I31	FT-1	L2_031_stool only_1BHI+1x mucin_R2	R2	1BHI+0.4% mucin	1 passage	100	0	4	0	Escherichia coli	59.54	4974006	Escherichia_coli_EXP21-MG1-9_S9_metabat_CURATED.1.fa.fa	Bacteria	Proteobacteria	Gammaproteobacteria	Enterobacterales	Enterobacteriaceae	Escherichia
I31	FT-1	L2_031_stool only_1BHI+1x mucin_R2	R2	1BHI+0.4% mucin	1 passage	100	0	4	0	Flavonifractor plautii	2.19	3806183	Flavonifractor_plautii_dasL1_007_000G1_concoct_30.fa	Bacteria	Firmicutes	Clostridia	Oscillospirales	Oscillospiraceae	Flavonifractor
I31	FT-1	L2_031_stool only_1BHI+1x mucin_R2	R2	1BHI+0.4% mucin	1 passage	100	0	4	0	Ruminococcus gnavus	1.77	2633562	Ruminococcus_gnavus_dasL2_031_061G1_concoct_16.fa	Bacteria	Firmicutes	Clostridia	Lachnospirales	Lachnospiraceae	Ruminococcus
I31	FT-1	L2_031_stool only_1BHI+1x mucin_R2	R2	1BHI+0.4% mucin	1 passage	100	0	4	0	Veillonella seminalis	8.83	2131315	Veillonella_seminalis_dasL2_026_030G1_concoct_13.fa	Bacteria	Firmicutes	Negativicutes	Veillonellales	Veillonellaceae	Veillonella
I31	FT-1	L2_031_stool only_1BHI+1x mucin_R3	R3	1BHI+0.4% mucin	1 passage	100	0	4	0	Bifidobacterium breve	9.93	2305082	Bifidobacterium_breve_dasL3_069_073G1_concoct_3.fa	Bacteria	Actinobacteria	Actinobacteria	Bifidobacteriales	Bifidobacteriaceae	Bifidobacterium
I31	FT-1	L2_031_stool only_1BHI+1x mucin_R3	R3	1BHI+0.4% mucin	1 passage	100	0	4	0	Clostridium neonatale	0.86	4285044	Clostridium_neonatale_dasL3_122_064G1_metabat.metabat.2.fa_sub.fa	Bacteria	Firmicutes	Clostridia	Clostridiales	Clostridiaceae	Clostridium
I31	FT-1	L2_031_stool only_1BHI+1x mucin_R3	R3	1BHI+0.4% mucin	1 passage	100	0	4	0	Eggerthella lenta	3.62	3454921	Eggerthella_lenta_dasL2_038_245G1_maxbin2.maxbin.013.fasta.fa	Bacteria	Actinobacteria	Coriobacteriia	Coriobacteriales	Eggerthellaceae	Eggerthella
I31	FT-1	L2_031_stool only_1BHI+1x mucin_R3	R3	1BHI+0.4% mucin	1 passage	100	0	4	0	Enterococcus gilvus	11.72	2772793	Enterococcus_gilvus_dasL3_072_057G1_concoct_10.fa	Bacteria	Firmicutes	Bacilli	Lactobacillales	Enterococcaceae	Enterococcus
I31	FT-1	L2_031_stool only_1BHI+1x mucin_R3	R3	1BHI+0.4% mucin	1 passage	100	0	4	0	Escherichia coli	60.21	4974006	Escherichia_coli_EXP21-MG1-9_S9_metabat_CURATED.1.fa.fa	Bacteria	Proteobacteria	Gammaproteobacteria	Enterobacterales	Enterobacteriaceae	Escherichia
I31	FT-1	L2_031_stool only_1BHI+1x mucin_R3	R3	1BHI+0.4% mucin	1 passage	100	0	4	0	Flavonifractor plautii	2.04	3806183	Flavonifractor_plautii_dasL1_007_000G1_concoct_30.fa	Bacteria	Firmicutes	Clostridia	Oscillospirales	Oscillospiraceae	Flavonifractor
I31	FT-1	L2_031_stool only_1BHI+1x mucin_R3	R3	1BHI+0.4% mucin	1 passage	100	0	4	0	Ruminococcus gnavus	1.96	2633562	Ruminococcus_gnavus_dasL2_031_061G1_concoct_16.fa	Bacteria	Firmicutes	Clostridia	Lachnospirales	Lachnospiraceae	Ruminococcus
I31	FT-1	L2_031_stool only_1BHI+1x mucin_R3	R3	1BHI+0.4% mucin	1 passage	100	0	4	0	Veillonella seminalis	9.05	2131315	Veillonella_seminalis_dasL2_026_030G1_concoct_13.fa	Bacteria	Firmicutes	Negativicutes	Veillonellales	Veillonellaceae	Veillonella
I31	FT-1	L2_031_stool only_1HM3_R1	R1	HM	1 passage	0	0	0	100	Bifidobacterium breve	100	2305082	Bifidobacterium_breve_dasL3_069_073G1_concoct_3.fa	Bacteria	Actinobacteria	Actinobacteria	Bifidobacteriales	Bifidobacteriaceae	Bifidobacterium
I31	FT-1	L2_031_stool only_1HM3_R2	R2	HM	1 passage	0	0	0	100	Bifidobacterium breve	100.01	2305082	Bifidobacterium_breve_dasL3_069_073G1_concoct_3.fa	Bacteria	Actinobacteria	Actinobacteria	Bifidobacteriales	Bifidobacteriaceae	Bifidobacterium
I31	FT-1	L2_031_stool only_1HM3_R3	R3	HM	1 passage	0	0	0	100	Bifidobacterium breve	100	2305082	Bifidobacterium_breve_dasL3_069_073G1_concoct_3.fa	Bacteria	Actinobacteria	Actinobacteria	Bifidobacteriales	Bifidobacteriaceae	Bifidobacterium
I31	FT-1	11_EXP11_EXP54_MG1_16	R1	mGAM	1 passage	0	0	0	0	Bifidobacterium breve	1.44	2305082	Bifidobacterium_breve_dasL3_069_073G1_concoct_3.fa	Bacteria	Actinobacteria	Actinobacteria	Bifidobacteriales	Bifidobacteriaceae	Bifidobacterium
I31	FT-1	11_EXP11_EXP54_MG1_16	R1	mGAM	1 passage	0	0	0	0	Eggerthella lenta	9.96	3454921	Eggerthella_lenta_dasL2_038_245G1_maxbin2.maxbin.013.fasta.fa	Bacteria	Actinobacteria	Coriobacteriia	Coriobacteriales	Eggerthellaceae	Eggerthella
I31	FT-1	11_EXP11_EXP54_MG1_16	R1	mGAM	1 passage	0	0	0	0	Enterocloster clostridioformis	6.14	5009717	Enterocloster_clostridioformis_dasL2_031_030G1_metabat.metabat.6.fa.fa	Bacteria	Firmicutes	Clostridia	Clostridiales	Lachnospiraceae	Enterocloster
I31	FT-1	11_EXP11_EXP54_MG1_16	R1	mGAM	1 passage	0	0	0	0	Enterococcus gilvus	6.58	2772793	Enterococcus_gilvus_dasL3_072_057G1_concoct_10.fa	Bacteria	Firmicutes	Bacilli	Lactobacillales	Enterococcaceae	Enterococcus
I31	FT-1	11_EXP11_EXP54_MG1_16	R1	mGAM	1 passage	0	0	0	0	Escherichia coli	75.14	4974006	Escherichia_coli_EXP21-MG1-9_S9_metabat_CURATED.1.fa.fa	Bacteria	Proteobacteria	Gammaproteobacteria	Enterobacterales	Enterobacteriaceae	Escherichia
I31	FT-1	11_EXP11_EXP54_MG1_16	R1	mGAM	1 passage	0	0	0	0	Flavonifractor plautii	0.74	3806183	Flavonifractor_plautii_dasL1_007_000G1_concoct_30.fa	Bacteria	Firmicutes	Clostridia	Oscillospirales	Oscillospiraceae	Flavonifractor
I31	FT-1	11_EXP11_EXP54_MG1_17	R2	mGAM	1 passage	0	0	0	0	Bifidobacterium breve	1.07	2305082	Bifidobacterium_breve_dasL3_069_073G1_concoct_3.fa	Bacteria	Actinobacteria	Actinobacteria	Bifidobacteriales	Bifidobacteriaceae	Bifidobacterium
I31	FT-1	11_EXP11_EXP54_MG1_17	R2	mGAM	1 passage	0	0	0	0	Eggerthella lenta	9.26	3454921	Eggerthella_lenta_dasL2_038_245G1_maxbin2.maxbin.013.fasta.fa	Bacteria	Actinobacteria	Coriobacteriia	Coriobacteriales	Eggerthellaceae	Eggerthella
I31	FT-1	11_EXP11_EXP54_MG1_17	R2	mGAM	1 passage	0	0	0	0	Enterocloster clostridioformis	5.77	5009717	Enterocloster_clostridioformis_dasL2_031_030G1_metabat.metabat.6.fa.fa	Bacteria	Firmicutes	Clostridia	Clostridiales	Lachnospiraceae	Enterocloster
I31	FT-1	11_EXP11_EXP54_MG1_17	R2	mGAM	1 passage	0	0	0	0	Enterococcus gilvus	6.95	2772793	Enterococcus_gilvus_dasL3_072_057G1_concoct_10.fa	Bacteria	Firmicutes	Bacilli	Lactobacillales	Enterococcaceae	Enterococcus
I31	FT-1	11_EXP11_EXP54_MG1_17	R2	mGAM	1 passage	0	0	0	0	Escherichia coli	76.33	4974006	Escherichia_coli_EXP21-MG1-9_S9_metabat_CURATED.1.fa.fa	Bacteria	Proteobacteria	Gammaproteobacteria	Enterobacterales	Enterobacteriaceae	Escherichia
I31	FT-1	11_EXP11_EXP54_MG1_17	R2	mGAM	1 passage	0	0	0	0	Flavonifractor plautii	0.63	3806183	Flavonifractor_plautii_dasL1_007_000G1_concoct_30.fa	Bacteria	Firmicutes	Clostridia	Oscillospirales	Oscillospiraceae	Flavonifractor
I31	FT-1	11_EXP11_EXP54_MG1_18	R3	mGAM	1 passage	0	0	0	0	Bifidobacterium breve	1.43	2305082	Bifidobacterium_breve_dasL3_069_073G1_concoct_3.fa	Bacteria	Actinobacteria	Actinobacteria	Bifidobacteriales	Bifidobacteriaceae	Bifidobacterium
I31	FT-1	11_EXP11_EXP54_MG1_18	R3	mGAM	1 passage	0	0	0	0	Eggerthella lenta	12.78	3454921	Eggerthella_lenta_dasL2_038_245G1_maxbin2.maxbin.013.fasta.fa	Bacteria	Actinobacteria	Coriobacteriia	Coriobacteriales	Eggerthellaceae	Eggerthella
I31	FT-1	11_EXP11_EXP54_MG1_18	R3	mGAM	1 passage	0	0	0	0	Enterocloster clostridioformis	7.26	5009717	Enterocloster_clostridioformis_dasL2_031_030G1_metabat.metabat.6.fa.fa	Bacteria	Firmicutes	Clostridia	Clostridiales	Lachnospiraceae	Enterocloster
I31	FT-1	11_EXP11_EXP54_MG1_18	R3	mGAM	1 passage	0	0	0	0	Enterococcus gilvus	6.81	2772793	Enterococcus_gilvus_dasL3_072_057G1_concoct_10.fa	Bacteria	Firmicutes	Bacilli	Lactobacillales	Enterococcaceae	Enterococcus
I31	FT-1	11_EXP11_EXP54_MG1_18	R3	mGAM	1 passage	0	0	0	0	Escherichia coli	71.04	4974006	Escherichia_coli_EXP21-MG1-9_S9_metabat_CURATED.1.fa.fa	Bacteria	Proteobacteria	Gammaproteobacteria	Enterobacterales	Enterobacteriaceae	Escherichia
I31	FT-1	11_EXP11_EXP54_MG1_18	R3	mGAM	1 passage	0	0	0	0	Flavonifractor plautii	0.69	3806183	Flavonifractor_plautii_dasL1_007_000G1_concoct_30.fa	Bacteria	Firmicutes	Clostridia	Oscillospirales	Oscillospiraceae	Flavonifractor

## Sheet: Figure 1c
Fig. 1c
infant_sample	conditions	sample_pair	species	species_abund1	species_abund2	log_species_abund1	log_species_abund2
FT-1	1BHI+0.6% mucin	('EXP38_MG1_4', 'EXP45_MG1_4')	Bifidobacterium breve	4.42	3.9	0.645422	0.591065
FT-1	1BHI+0.6% mucin	('EXP38_MG1_4', 'EXP45_MG1_4')	Eggerthella lenta	7.3	3.57	0.863323	0.552668
FT-1	1BHI+0.6% mucin	('EXP38_MG1_4', 'EXP45_MG1_4')	Enterocloster clostridioformis	9.11	6.93	0.959518	0.840733
FT-1	1BHI+0.6% mucin	('EXP38_MG1_4', 'EXP45_MG1_4')	Enterococcus gilvus	9.75	10.39	0.989005	1.01662
FT-1	1BHI+0.6% mucin	('EXP38_MG1_4', 'EXP45_MG1_4')	Escherichia coli	53.39	55.36	1.72746	1.7432
FT-1	1BHI+0.6% mucin	('EXP38_MG1_4', 'EXP45_MG1_4')	Flavonifractor plautii	2.33	3.72	0.367356	0.570543
FT-1	1BHI+0.6% mucin	('EXP38_MG1_4', 'EXP45_MG1_4')	Ruminococcus gnavus	2.91	4.37	0.463893	0.640481
FT-1	1BHI+0.6% mucin	('EXP38_MG1_4', 'EXP45_MG1_4')	Veillonella seminalis	10.8	10.55	1.03342	1.02325
FT-1	1BHI+0.6% mucin	('EXP39_MG1_2', 'EXP39_MG1_3')	Bifidobacterium breve	2.64	3.78	0.421604	0.577492
FT-1	1BHI+0.6% mucin	('EXP39_MG1_2', 'EXP39_MG1_3')	Eggerthella lenta	6.01	5.33	0.778874	0.726727
FT-1	1BHI+0.6% mucin	('EXP39_MG1_2', 'EXP39_MG1_3')	Enterocloster clostridioformis	7.16	7.55	0.854913	0.877947
FT-1	1BHI+0.6% mucin	('EXP39_MG1_2', 'EXP39_MG1_3')	Enterococcus gilvus	5.99	6.88	0.777427	0.837588
FT-1	1BHI+0.6% mucin	('EXP39_MG1_2', 'EXP39_MG1_3')	Escherichia coli	68.39	65.19	1.83499	1.81418
FT-1	1BHI+0.6% mucin	('EXP39_MG1_2', 'EXP39_MG1_3')	Ruminococcus gnavus	3.24	3.52	0.510545	0.546543
FT-1	1BHI+0.6% mucin	('EXP39_MG1_2', 'EXP39_MG1_3')	Veillonella seminalis	6.57	7.75	0.817565	0.889302
FT-1	1BHI+0.6% mucin	('EXP41_MG1_13', 'EXP41_MG1_14')	Bifidobacterium breve	3.04	1.94	0.482874	0.287802
FT-1	1BHI+0.6% mucin	('EXP41_MG1_13', 'EXP41_MG1_14')	Eggerthella lenta	4.15	1.78	0.618048	0.25042
FT-1	1BHI+0.6% mucin	('EXP41_MG1_13', 'EXP41_MG1_14')	Enterocloster clostridioformis	8.95	6.9	0.951823	0.838849
FT-1	1BHI+0.6% mucin	('EXP41_MG1_13', 'EXP41_MG1_14')	Enterococcus gilvus	9.91	8.88	0.996074	0.948413
FT-1	1BHI+0.6% mucin	('EXP41_MG1_13', 'EXP41_MG1_14')	Escherichia coli	61.68	68.48	1.79014	1.83556
FT-1	1BHI+0.6% mucin	('EXP41_MG1_13', 'EXP41_MG1_14')	Ruminococcus gnavus	2.52	2.89	0.401401	0.460898
FT-1	1BHI+0.6% mucin	('EXP41_MG1_13', 'EXP41_MG1_14')	Veillonella seminalis	9.73	9.14	0.988113	0.960946
FT-1	1BHI+0.6% mucin	('EXP61_MG1_52', 'EXP61_MG1_53')	Bifidobacterium breve	13.08	14.13	1.11661	1.15014
FT-1	1BHI+0.6% mucin	('EXP61_MG1_52', 'EXP61_MG1_53')	Clostridium neonatale	0.16	0.18	-0.79588	-0.744727
FT-1	1BHI+0.6% mucin	('EXP61_MG1_52', 'EXP61_MG1_53')	Eggerthella lenta	3.56	3.39	0.55145	0.5302
FT-1	1BHI+0.6% mucin	('EXP61_MG1_52', 'EXP61_MG1_53')	Enterococcus gilvus	8.74	8.13	0.941511	0.910091
FT-1	1BHI+0.6% mucin	('EXP61_MG1_52', 'EXP61_MG1_53')	Escherichia coli	61.89	63.47	1.79162	1.80257
FT-1	1BHI+0.6% mucin	('EXP61_MG1_52', 'EXP61_MG1_53')	Flavonifractor plautii	1.44	0.59	0.158362	-0.229148
FT-1	1BHI+0.6% mucin	('EXP61_MG1_52', 'EXP61_MG1_53')	Ruminococcus gnavus	2.2	2.06	0.342423	0.313867
FT-1	1BHI+0.6% mucin	('EXP61_MG1_52', 'EXP61_MG1_53')	Veillonella seminalis	8.37	7.69	0.922725	0.885926
FT-1	1BHI+0.6% mucin	('EXP61_MG1_52', 'EXP61_MG1_54')	Bifidobacterium breve	13.08	14.39	1.11661	1.15806
FT-1	1BHI+0.6% mucin	('EXP61_MG1_52', 'EXP61_MG1_54')	Clostridium neonatale	0.16	0.38	-0.79588	-0.420216
FT-1	1BHI+0.6% mucin	('EXP61_MG1_52', 'EXP61_MG1_54')	Eggerthella lenta	3.56	3.07	0.55145	0.487138
FT-1	1BHI+0.6% mucin	('EXP61_MG1_52', 'EXP61_MG1_54')	Enterococcus gilvus	8.74	8.47	0.941511	0.927883
FT-1	1BHI+0.6% mucin	('EXP61_MG1_52', 'EXP61_MG1_54')	Escherichia coli	61.89	62.02	1.79162	1.79253
FT-1	1BHI+0.6% mucin	('EXP61_MG1_52', 'EXP61_MG1_54')	Flavonifractor plautii	1.44	0.46	0.158362	-0.337242
FT-1	1BHI+0.6% mucin	('EXP61_MG1_52', 'EXP61_MG1_54')	Ruminococcus gnavus	2.2	2.25	0.342423	0.352183
FT-1	1BHI+0.6% mucin	('EXP61_MG1_52', 'EXP61_MG1_54')	Veillonella seminalis	8.37	8.49	0.922725	0.928908
FT-1	1BHI+0.6% mucin	('EXP61_MG1_53', 'EXP61_MG1_54')	Bifidobacterium breve	14.13	14.39	1.15014	1.15806
FT-1	1BHI+0.6% mucin	('EXP61_MG1_53', 'EXP61_MG1_54')	Clostridium neonatale	0.18	0.38	-0.744727	-0.420216
FT-1	1BHI+0.6% mucin	('EXP61_MG1_53', 'EXP61_MG1_54')	Eggerthella lenta	3.39	3.07	0.5302	0.487138
FT-1	1BHI+0.6% mucin	('EXP61_MG1_53', 'EXP61_MG1_54')	Enterococcus gilvus	8.13	8.47	0.910091	0.927883
FT-1	1BHI+0.6% mucin	('EXP61_MG1_53', 'EXP61_MG1_54')	Escherichia coli	63.47	62.02	1.80257	1.79253
FT-1	1BHI+0.6% mucin	('EXP61_MG1_53', 'EXP61_MG1_54')	Flavonifractor plautii	0.59	0.46	-0.229148	-0.337242
FT-1	1BHI+0.6% mucin	('EXP61_MG1_53', 'EXP61_MG1_54')	Ruminococcus gnavus	2.06	2.25	0.313867	0.352183
FT-1	1BHI+0.6% mucin	('EXP61_MG1_53', 'EXP61_MG1_54')	Veillonella seminalis	7.69	8.49	0.885926	0.928908

## Sheet: Figures 2a and S4
Fig. 2a and Supplementary Fig. 4
infant ID	infant_sample	Sample	conditions	growth_time	BHI_conc	2FL_conc (g/L)	mucin_conc (g/L)	HM_conc	species	Relative_abundance	length	organism_name	superkingdom	phylum	class	order	family	genus
I31	FT-1	03_EXP3_EXP36_MG1_13	1BHI+0.4% mucin+1HM	1 passage	50	0	4	50	Bifidobacterium breve	99.99	2305082	Bifidobacterium_breve_dasL3_069_073G1_concoct_3.fa	Bacteria	Actinobacteria	Actinobacteria	Bifidobacteriales	Bifidobacteriaceae	Bifidobacterium
I31	FT-1	03_EXP3_EXP36_MG1_15	1BHI+0.4% mucin+1HM	1 passage	50	0	4	50	Bifidobacterium breve	100	2305082	Bifidobacterium_breve_dasL3_069_073G1_concoct_3.fa	Bacteria	Actinobacteria	Actinobacteria	Bifidobacteriales	Bifidobacteriaceae	Bifidobacterium
I31	FT-1	03_EXP3_EXP36_MG1_14	1BHI+0.4% mucin+1HM	1 passage	50	0	4	50	Bifidobacterium breve	100	2305082	Bifidobacterium_breve_dasL3_069_073G1_concoct_3.fa	Bacteria	Actinobacteria	Actinobacteria	Bifidobacteriales	Bifidobacteriaceae	Bifidobacterium
I31	FT-1	03_EXP3_EXP36_MG1_11	1BHI+1HM	1 passage	50	0	0	50	Bifidobacterium breve	100	2305082	Bifidobacterium_breve_dasL3_069_073G1_concoct_3.fa	Bacteria	Actinobacteria	Actinobacteria	Bifidobacteriales	Bifidobacteriaceae	Bifidobacterium
I31	FT-1	04_EXP4_EXP38_MG1_5	1BHI+1HM	1 passage	50	0	0	50	Bifidobacterium breve	100	2305082	Bifidobacterium_breve_dasL3_069_073G1_concoct_3.fa	Bacteria	Actinobacteria	Actinobacteria	Bifidobacteriales	Bifidobacteriaceae	Bifidobacterium
I31	FT-1	04_EXP4_EXP38_MG1_6	1BHI+1HM	1 passage	50	0	0	50	Bifidobacterium breve	100	2305082	Bifidobacterium_breve_dasL3_069_073G1_concoct_3.fa	Bacteria	Actinobacteria	Actinobacteria	Bifidobacteriales	Bifidobacteriaceae	Bifidobacterium
I31	FT-1	03_EXP3_EXP36_MG1_10	1BHI+1HM	1 passage	50	0	0	50	Bifidobacterium breve	100	2305082	Bifidobacterium_breve_dasL3_069_073G1_concoct_3.fa	Bacteria	Actinobacteria	Actinobacteria	Bifidobacteriales	Bifidobacteriaceae	Bifidobacterium
I31	FT-1	06_EXP6_EXP41_MG1_6	1BHI+1HM	1 passage	50	0	0	50	Bifidobacterium breve	100	2305082	Bifidobacterium_breve_dasL3_069_073G1_concoct_3.fa	Bacteria	Actinobacteria	Actinobacteria	Bifidobacteriales	Bifidobacteriaceae	Bifidobacterium
I31	FT-1	06_EXP6_EXP41_MG1_7	1BHI+1HM	1 passage	50	0	0	50	Bifidobacterium breve	99.99	2305082	Bifidobacterium_breve_dasL3_069_073G1_concoct_3.fa	Bacteria	Actinobacteria	Actinobacteria	Bifidobacteriales	Bifidobacteriaceae	Bifidobacterium
I31	FT-1	06_EXP6_EXP41_MG1_8	1BHI+1HM	1 passage	50	0	0	50	Bifidobacterium breve	100	2305082	Bifidobacterium_breve_dasL3_069_073G1_concoct_3.fa	Bacteria	Actinobacteria	Actinobacteria	Bifidobacteriales	Bifidobacteriaceae	Bifidobacterium
I31	FT-1	11_EXP11_EXP54_MG1_14	99.9BHI+0.1HM	1 passage	99.9	0	0	0.1	Eggerthella lenta	3.15	3454921	Eggerthella_lenta_dasL2_038_245G1_maxbin2.maxbin.013.fasta.fa	Bacteria	Actinobacteria	Coriobacteriia	Coriobacteriales	Eggerthellaceae	Eggerthella
I31	FT-1	11_EXP11_EXP54_MG1_14	99.9BHI+0.1HM	1 passage	99.9	0	0	0.1	Ruminococcus gnavus	0.42	2633562	Ruminococcus_gnavus_dasL2_031_061G1_concoct_16.fa	Bacteria	Firmicutes	Clostridia	Lachnospirales	Lachnospiraceae	Ruminococcus
I31	FT-1	11_EXP11_EXP54_MG1_14	99.9BHI+0.1HM	1 passage	99.9	0	0	0.1	Enterocloster clostridioformis	4.65	5009717	Enterocloster_clostridioformis_dasL2_031_030G1_metabat.metabat.6.fa.fa	Bacteria	Firmicutes	Clostridia	Clostridiales	Lachnospiraceae	Enterocloster
I31	FT-1	11_EXP11_EXP54_MG1_14	99.9BHI+0.1HM	1 passage	99.9	0	0	0.1	Veillonella seminalis	7.33	2131315	Veillonella_seminalis_dasL2_026_030G1_concoct_13.fa	Bacteria	Firmicutes	Negativicutes	Veillonellales	Veillonellaceae	Veillonella
I31	FT-1	11_EXP11_EXP54_MG1_14	99.9BHI+0.1HM	1 passage	99.9	0	0	0.1	Bifidobacterium breve	1.83	2305082	Bifidobacterium_breve_dasL3_069_073G1_concoct_3.fa	Bacteria	Actinobacteria	Actinobacteria	Bifidobacteriales	Bifidobacteriaceae	Bifidobacterium
I31	FT-1	11_EXP11_EXP54_MG1_14	99.9BHI+0.1HM	1 passage	99.9	0	0	0.1	Escherichia coli	0.91	4698174	Escherichia_coli_dasL3_123_122G1_concoct_55.fa	Bacteria	Proteobacteria	Gammaproteobacteria	Enterobacterales	Enterobacteriaceae	Escherichia
I31	FT-1	11_EXP11_EXP54_MG1_14	99.9BHI+0.1HM	1 passage	99.9	0	0	0.1	Flavonifractor plautii	1.27	3806183	Flavonifractor_plautii_dasL1_007_000G1_concoct_30.fa	Bacteria	Firmicutes	Clostridia	Oscillospirales	Oscillospiraceae	Flavonifractor
I31	FT-1	11_EXP11_EXP54_MG1_14	99.9BHI+0.1HM	1 passage	99.9	0	0	0.1	Escherichia coli	55.84	4974006	Escherichia_coli_EXP21-MG1-9_S9_metabat_CURATED.1.fa.fa	Bacteria	Proteobacteria	Gammaproteobacteria	Enterobacterales	Enterobacteriaceae	Escherichia
I31	FT-1	11_EXP11_EXP54_MG1_14	99.9BHI+0.1HM	1 passage	99.9	0	0	0.1	Escherichia coli	1.14	4087193	Escherichia_coli_dasL3_079_234G1_concoct_17.fa	Bacteria	Proteobacteria	Gammaproteobacteria	Enterobacterales	Enterobacteriaceae	Escherichia
I31	FT-1	11_EXP11_EXP54_MG1_14	99.9BHI+0.1HM	1 passage	99.9	0	0	0.1	Enterococcus gilvus	5.32	2772793	Enterococcus_gilvus_dasL3_072_057G1_concoct_10.fa	Bacteria	Firmicutes	Bacilli	Lactobacillales	Enterococcaceae	Enterococcus
I31	FT-1	11_EXP11_EXP54_MG1_14	99.9BHI+0.1HM	1 passage	99.9	0	0	0.1	Escherichia coli	18.14	5006410	Escherichia_coli_EXP21-MG1-11_S11_maxbin2_CURATED.maxbin.001.fasta.fa	Bacteria	Proteobacteria	Gammaproteobacteria	Enterobacterales	Enterobacteriaceae	Escherichia
I31	FT-1	11_EXP11_EXP54_MG1_15	99.9BHI+0.1HM	1 passage	99.9	0	0	0.1	Bifidobacterium breve	1.58	2305082	Bifidobacterium_breve_dasL3_069_073G1_concoct_3.fa	Bacteria	Actinobacteria	Actinobacteria	Bifidobacteriales	Bifidobacteriaceae	Bifidobacterium
I31	FT-1	11_EXP11_EXP54_MG1_15	99.9BHI+0.1HM	1 passage	99.9	0	0	0.1	Enterococcus gilvus	6.07	2772793	Enterococcus_gilvus_dasL3_072_057G1_concoct_10.fa	Bacteria	Firmicutes	Bacilli	Lactobacillales	Enterococcaceae	Enterococcus
I31	FT-1	11_EXP11_EXP54_MG1_15	99.9BHI+0.1HM	1 passage	99.9	0	0	0.1	Veillonella seminalis	7.79	2131315	Veillonella_seminalis_dasL2_026_030G1_concoct_13.fa	Bacteria	Firmicutes	Negativicutes	Veillonellales	Veillonellaceae	Veillonella
I31	FT-1	11_EXP11_EXP54_MG1_15	99.9BHI+0.1HM	1 passage	99.9	0	0	0.1	Enterocloster clostridioformis	3.91	5009717	Enterocloster_clostridioformis_dasL2_031_030G1_metabat.metabat.6.fa.fa	Bacteria	Firmicutes	Clostridia	Clostridiales	Lachnospiraceae	Enterocloster
I31	FT-1	11_EXP11_EXP54_MG1_15	99.9BHI+0.1HM	1 passage	99.9	0	0	0.1	Eggerthella lenta	1.45	3454921	Eggerthella_lenta_dasL2_038_245G1_maxbin2.maxbin.013.fasta.fa	Bacteria	Actinobacteria	Coriobacteriia	Coriobacteriales	Eggerthellaceae	Eggerthella
I31	FT-1	11_EXP11_EXP54_MG1_15	99.9BHI+0.1HM	1 passage	99.9	0	0	0.1	Ruminococcus gnavus	0.52	2633562	Ruminococcus_gnavus_dasL2_031_061G1_concoct_16.fa	Bacteria	Firmicutes	Clostridia	Lachnospirales	Lachnospiraceae	Ruminococcus
I31	FT-1	11_EXP11_EXP54_MG1_15	99.9BHI+0.1HM	1 passage	99.9	0	0	0.1	Escherichia coli	18.06	5006410	Escherichia_coli_EXP21-MG1-11_S11_maxbin2_CURATED.maxbin.001.fasta.fa	Bacteria	Proteobacteria	Gammaproteobacteria	Enterobacterales	Enterobacteriaceae	Escherichia
I31	FT-1	11_EXP11_EXP54_MG1_15	99.9BHI+0.1HM	1 passage	99.9	0	0	0.1	Escherichia coli	58.46	4974006	Escherichia_coli_EXP21-MG1-9_S9_metabat_CURATED.1.fa.fa	Bacteria	Proteobacteria	Gammaproteobacteria	Enterobacterales	Enterobacteriaceae	Escherichia
I31	FT-1	11_EXP11_EXP54_MG1_15	99.9BHI+0.1HM	1 passage	99.9	0	0	0.1	Flavonifractor plautii	1.2	3806183	Flavonifractor_plautii_dasL1_007_000G1_concoct_30.fa	Bacteria	Firmicutes	Clostridia	Oscillospirales	Oscillospiraceae	Flavonifractor
I31	FT-1	11_EXP11_EXP54_MG1_15	99.9BHI+0.1HM	1 passage	99.9	0	0	0.1	Escherichia coli	0.96	4698174	Escherichia_coli_dasL3_123_122G1_concoct_55.fa	Bacteria	Proteobacteria	Gammaproteobacteria	Enterobacterales	Enterobacteriaceae	Escherichia
I31	FT-1	11_EXP11_EXP54_MG1_13	99.9BHI+0.1HM	1 passage	99.9	0	0	0.1	Enterocloster clostridioformis	4.44	5009717	Enterocloster_clostridioformis_dasL2_031_030G1_metabat.metabat.6.fa.fa	Bacteria	Firmicutes	Clostridia	Clostridiales	Lachnospiraceae	Enterocloster
I31	FT-1	11_EXP11_EXP54_MG1_13	99.9BHI+0.1HM	1 passage	99.9	0	0	0.1	Ruminococcus gnavus	0.38	2633562	Ruminococcus_gnavus_dasL2_031_061G1_concoct_16.fa	Bacteria	Firmicutes	Clostridia	Lachnospirales	Lachnospiraceae	Ruminococcus
I31	FT-1	11_EXP11_EXP54_MG1_13	99.9BHI+0.1HM	1 passage	99.9	0	0	0.1	Enterococcus gilvus	5.59	2772793	Enterococcus_gilvus_dasL3_072_057G1_concoct_10.fa	Bacteria	Firmicutes	Bacilli	Lactobacillales	Enterococcaceae	Enterococcus
I31	FT-1	11_EXP11_EXP54_MG1_13	99.9BHI+0.1HM	1 passage	99.9	0	0	0.1	Veillonella seminalis	7.56	2131315	Veillonella_seminalis_dasL2_026_030G1_concoct_13.fa	Bacteria	Firmicutes	Negativicutes	Veillonellales	Veillonellaceae	Veillonella
I31	FT-1	11_EXP11_EXP54_MG1_13	99.9BHI+0.1HM	1 passage	99.9	0	0	0.1	Escherichia coli	18.1	5006410	Escherichia_coli_EXP21-MG1-11_S11_maxbin2_CURATED.maxbin.001.fasta.fa	Bacteria	Proteobacteria	Gammaproteobacteria	Enterobacterales	Enterobacteriaceae	Escherichia
I31	FT-1	11_EXP11_EXP54_MG1_13	99.9BHI+0.1HM	1 passage	99.9	0	0	0.1	Escherichia coli	55.63	4974006	Escherichia_coli_EXP21-MG1-9_S9_metabat_CURATED.1.fa.fa	Bacteria	Proteobacteria	Gammaproteobacteria	Enterobacterales	Enterobacteriaceae	Escherichia
I31	FT-1	11_EXP11_EXP54_MG1_13	99.9BHI+0.1HM	1 passage	99.9	0	0	0.1	Flavonifractor plautii	1.24	3806183	Flavonifractor_plautii_dasL1_007_000G1_concoct_30.fa	Bacteria	Firmicutes	Clostridia	Oscillospirales	Oscillospiraceae	Flavonifractor
I31	FT-1	11_EXP11_EXP54_MG1_13	99.9BHI+0.1HM	1 passage	99.9	0	0	0.1	Bifidobacterium breve	1.92	2305082	Bifidobacterium_breve_dasL3_069_073G1_concoct_3.fa	Bacteria	Actinobacteria	Actinobacteria	Bifidobacteriales	Bifidobacteriaceae	Bifidobacterium
I31	FT-1	11_EXP11_EXP54_MG1_13	99.9BHI+0.1HM	1 passage	99.9	0	0	0.1	Eggerthella lenta	5.13	3454921	Eggerthella_lenta_dasL2_038_245G1_maxbin2.maxbin.013.fasta.fa	Bacteria	Actinobacteria	Coriobacteriia	Coriobacteriales	Eggerthellaceae	Eggerthella
I31	FT-1	11_EXP11_EXP54_MG1_10	99BHI+1HM	1 passage	99	0	0	1	Enterocloster clostridioformis	1.65	5009717	Enterocloster_clostridioformis_dasL2_031_030G1_metabat.metabat.6.fa.fa	Bacteria	Firmicutes	Clostridia	Clostridiales	Lachnospiraceae	Enterocloster
I31	FT-1	11_EXP11_EXP54_MG1_10	99BHI+1HM	1 passage	99	0	0	1	Ruminococcus gnavus	1.3	2633562	Ruminococcus_gnavus_dasL2_031_061G1_concoct_16.fa	Bacteria	Firmicutes	Clostridia	Lachnospirales	Lachnospiraceae	Ruminococcus
I31	FT-1	11_EXP11_EXP54_MG1_10	99BHI+1HM	1 passage	99	0	0	1	Escherichia coli	1.34	4698174	Escherichia_coli_dasL3_123_122G1_concoct_55.fa	Bacteria	Proteobacteria	Gammaproteobacteria	Enterobacterales	Enterobacteriaceae	Escherichia
I31	FT-1	11_EXP11_EXP54_MG1_10	99BHI+1HM	1 passage	99	0	0	1	Veillonella seminalis	8.65	2131315	Veillonella_seminalis_dasL2_026_030G1_concoct_13.fa	Bacteria	Firmicutes	Negativicutes	Veillonellales	Veillonellaceae	Veillonella
I31	FT-1	11_EXP11_EXP54_MG1_10	99BHI+1HM	1 passage	99	0	0	1	Eggerthella lenta	4.05	3454921	Eggerthella_lenta_dasL2_038_245G1_maxbin2.maxbin.013.fasta.fa	Bacteria	Actinobacteria	Coriobacteriia	Coriobacteriales	Eggerthellaceae	Eggerthella
I31	FT-1	11_EXP11_EXP54_MG1_10	99BHI+1HM	1 passage	99	0	0	1	Enterococcus gilvus	4.5	2772793	Enterococcus_gilvus_dasL3_072_057G1_concoct_10.fa	Bacteria	Firmicutes	Bacilli	Lactobacillales	Enterococcaceae	Enterococcus
I31	FT-1	11_EXP11_EXP54_MG1_10	99BHI+1HM	1 passage	99	0	0	1	Escherichia coli	49.85	4974006	Escherichia_coli_EXP21-MG1-9_S9_metabat_CURATED.1.fa.fa	Bacteria	Proteobacteria	Gammaproteobacteria	Enterobacterales	Enterobacteriaceae	Escherichia
I31	FT-1	11_EXP11_EXP54_MG1_10	99BHI+1HM	1 passage	99	0	0	1	Escherichia coli	21.13	5006410	Escherichia_coli_EXP21-MG1-11_S11_maxbin2_CURATED.maxbin.001.fasta.fa	Bacteria	Proteobacteria	Gammaproteobacteria	Enterobacterales	Enterobacteriaceae	Escherichia
I31	FT-1	11_EXP11_EXP54_MG1_10	99BHI+1HM	1 passage	99	0	0	1	Flavonifractor plautii	1.3	3806183	Flavonifractor_plautii_dasL1_007_000G1_concoct_30.fa	Bacteria	Firmicutes	Clostridia	Oscillospirales	Oscillospiraceae	Flavonifractor
I31	FT-1	11_EXP11_EXP54_MG1_10	99BHI+1HM	1 passage	99	0	0	1	Bifidobacterium breve	6.23	2305082	Bifidobacterium_breve_dasL3_069_073G1_concoct_3.fa	Bacteria	Actinobacteria	Actinobacteria	Bifidobacteriales	Bifidobacteriaceae	Bifidobacterium
I31	FT-1	11_EXP11_EXP54_MG1_12	99BHI+1HM	1 passage	99	0	0	1	Bifidobacterium breve	6.82	2305082	Bifidobacterium_breve_dasL3_069_073G1_concoct_3.fa	Bacteria	Actinobacteria	Actinobacteria	Bifidobacteriales	Bifidobacteriaceae	Bifidobacterium
I31	FT-1	11_EXP11_EXP54_MG1_12	99BHI+1HM	1 passage	99	0	0	1	Eggerthella lenta	4.31	3454921	Eggerthella_lenta_dasL2_038_245G1_maxbin2.maxbin.013.fasta.fa	Bacteria	Actinobacteria	Coriobacteriia	Coriobacteriales	Eggerthellaceae	Eggerthella
I31	FT-1	11_EXP11_EXP54_MG1_12	99BHI+1HM	1 passage	99	0	0	1	Flavonifractor plautii	1.24	3806183	Flavonifractor_plautii_dasL1_007_000G1_concoct_30.fa	Bacteria	Firmicutes	Clostridia	Oscillospirales	Oscillospiraceae	Flavonifractor
I31	FT-1	11_EXP11_EXP54_MG1_12	99BHI+1HM	1 passage	99	0	0	1	Escherichia coli	51.08	4974006	Escherichia_coli_EXP21-MG1-9_S9_metabat_CURATED.1.fa.fa	Bacteria	Proteobacteria	Gammaproteobacteria	Enterobacterales	Enterobacteriaceae	Escherichia
I31	FT-1	11_EXP11_EXP54_MG1_12	99BHI+1HM	1 passage	99	0	0	1	Escherichia coli	20.04	5006410	Escherichia_coli_EXP21-MG1-11_S11_maxbin2_CURATED.maxbin.001.fasta.fa	Bacteria	Proteobacteria	Gammaproteobacteria	Enterobacterales	Enterobacteriaceae	Escherichia
I31	FT-1	11_EXP11_EXP54_MG1_12	99BHI+1HM	1 passage	99	0	0	1	Enterococcus gilvus	4.58	2772793	Enterococcus_gilvus_dasL3_072_057G1_concoct_10.fa	Bacteria	Firmicutes	Bacilli	Lactobacillales	Enterococcaceae	Enterococcus
I31	FT-1	11_EXP11_EXP54_MG1_12	99BHI+1HM	1 passage	99	0	0	1	Enterocloster clostridioformis	2.55	5009717	Enterocloster_clostridioformis_dasL2_031_030G1_metabat.metabat.6.fa.fa	Bacteria	Firmicutes	Clostridia	Clostridiales	Lachnospiraceae	Enterocloster
I31	FT-1	11_EXP11_EXP54_MG1_12	99BHI+1HM	1 passage	99	0	0	1	Veillonella seminalis	8.36	2131315	Veillonella_seminalis_dasL2_026_030G1_concoct_13.fa	Bacteria	Firmicutes	Negativicutes	Veillonellales	Veillonellaceae	Veillonella
I31	FT-1	11_EXP11_EXP54_MG1_12	99BHI+1HM	1 passage	99	0	0	1	Ruminococcus gnavus	1.03	2633562	Ruminococcus_gnavus_dasL2_031_061G1_concoct_16.fa	Bacteria	Firmicutes	Clostridia	Lachnospirales	Lachnospiraceae	Ruminococcus
I31	FT-1	11_EXP11_EXP54_MG1_11	99BHI+1HM	1 passage	99	0	0	1	Enterococcus gilvus	3.62	2772793	Enterococcus_gilvus_dasL3_072_057G1_concoct_10.fa	Bacteria	Firmicutes	Bacilli	Lactobacillales	Enterococcaceae	Enterococcus
I31	FT-1	11_EXP11_EXP54_MG1_11	99BHI+1HM	1 passage	99	0	0	1	Bifidobacterium breve	8.53	2305082	Bifidobacterium_breve_dasL3_069_073G1_concoct_3.fa	Bacteria	Actinobacteria	Actinobacteria	Bifidobacteriales	Bifidobacteriaceae	Bifidobacterium
I31	FT-1	11_EXP11_EXP54_MG1_11	99BHI+1HM	1 passage	99	0	0	1	Escherichia coli	23.33	5006410	Escherichia_coli_EXP21-MG1-11_S11_maxbin2_CURATED.maxbin.001.fasta.fa	Bacteria	Proteobacteria	Gammaproteobacteria	Enterobacterales	Enterobacteriaceae	Escherichia
I31	FT-1	11_EXP11_EXP54_MG1_11	99BHI+1HM	1 passage	99	0	0	1	Flavonifractor plautii	1.45	3806183	Flavonifractor_plautii_dasL1_007_000G1_concoct_30.fa	Bacteria	Firmicutes	Clostridia	Oscillospirales	Oscillospiraceae	Flavonifractor
I31	FT-1	11_EXP11_EXP54_MG1_11	99BHI+1HM	1 passage	99	0	0	1	Escherichia coli	51.42	4974006	Escherichia_coli_EXP21-MG1-9_S9_metabat_CURATED.1.fa.fa	Bacteria	Proteobacteria	Gammaproteobacteria	Enterobacterales	Enterobacteriaceae	Escherichia
I31	FT-1	11_EXP11_EXP54_MG1_11	99BHI+1HM	1 passage	99	0	0	1	Eggerthella lenta	3.58	3454921	Eggerthella_lenta_dasL2_038_245G1_maxbin2.maxbin.013.fasta.fa	Bacteria	Actinobacteria	Coriobacteriia	Coriobacteriales	Eggerthellaceae	Eggerthella
I31	FT-1	11_EXP11_EXP54_MG1_11	99BHI+1HM	1 passage	99	0	0	1	Ruminococcus gnavus	0.58	2633562	Ruminococcus_gnavus_dasL2_031_061G1_concoct_16.fa	Bacteria	Firmicutes	Clostridia	Lachnospirales	Lachnospiraceae	Ruminococcus
I31	FT-1	11_EXP11_EXP54_MG1_11	99BHI+1HM	1 passage	99	0	0	1	Veillonella seminalis	7.49	2131315	Veillonella_seminalis_dasL2_026_030G1_concoct_13.fa	Bacteria	Firmicutes	Negativicutes	Veillonellales	Veillonellaceae	Veillonella
I31	FT-1	11_EXP11_EXP54_MG1_9	9BHI+1HM	1 passage	90	0	0	10	Bifidobacterium breve	100	2305082	Bifidobacterium_breve_dasL3_069_073G1_concoct_3.fa	Bacteria	Actinobacteria	Actinobacteria	Bifidobacteriales	Bifidobacteriaceae	Bifidobacterium
I31	FT-1	11_EXP11_EXP54_MG1_7	9BHI+1HM	1 passage	90	0	0	10	Bifidobacterium breve	100	2305082	Bifidobacterium_breve_dasL3_069_073G1_concoct_3.fa	Bacteria	Actinobacteria	Actinobacteria	Bifidobacteriales	Bifidobacteriaceae	Bifidobacterium
I31	FT-1	11_EXP11_EXP54_MG1_8	9BHI+1HM	1 passage	90	0	0	10	Bifidobacterium breve	99.99	2305082	Bifidobacterium_breve_dasL3_069_073G1_concoct_3.fa	Bacteria	Actinobacteria	Actinobacteria	Bifidobacteriales	Bifidobacteriaceae	Bifidobacterium

## Sheet: Figure 2b
Fig. 2b
species	conditions	Sample	media_pH	pH	delta_pH	HM_conc	relative abundance	Bbreve_abund
Bifidobacterium breve	BHI	11_EXP11_EXP54_MG1_2_1BHI	7.02	7.21333	0.193333	0	0.3	B. breve minority
Bifidobacterium breve	BHI	11_EXP11_EXP54_MG1_3_1BHI	7.02	7.21333	0.193333	0	0.25	B. breve minority
Bifidobacterium breve	BHI	11_EXP11_EXP54_MG1_4_1BHI	7.02	7.21333	0.193333	0	0.27	B. breve minority
Bifidobacterium breve	1BHI+0.04% mucin	11_EXP11_EXP54_MG1_19_1BHI+0.1x mucin	6.92	7.31667	0.396667	0	0.44	B. breve minority
Bifidobacterium breve	1BHI+0.04% mucin	11_EXP11_EXP54_MG1_20_1BHI+0.1x mucin	6.92	7.31667	0.396667	0	0.44	B. breve minority
Bifidobacterium breve	1BHI+0.04% mucin	11_EXP11_EXP54_MG1_21_1BHI+0.1x mucin	6.92	7.31667	0.396667	0	0.38	B. breve minority
Bifidobacterium breve	1BHI+0.6% mucin	04_EXP4_EXP38_MG1_4_1BHI+1.5x mucin	6.78	6.41	-0.37	0	4.42	B. breve minority
Bifidobacterium breve	1BHI+0.6% mucin	05_EXP5_EXP39_MG1_2_1BHI+1.5x mucin	6.78	6.41	-0.37	0	2.64	B. breve minority
Bifidobacterium breve	1BHI+0.6% mucin	05_EXP5_EXP39_MG1_3_1BHI+1.5x mucin	6.78	6.41	-0.37	0	3.78	B. breve minority
Bifidobacterium breve	1BHI+0.6% mucin	06_EXP6_EXP41_MG1_13_1BHI+1.5x mucin	6.78	6.41	-0.37	0	3.04	B. breve minority
Bifidobacterium breve	1BHI+0.6% mucin	06_EXP6_EXP41_MG1_14_1BHI+1.5x mucin	6.78	6.41	-0.37	0	1.94	B. breve minority
Bifidobacterium breve	1BHI+0.6% mucin	EXP45_MG1_EXP38_MG1_3_1BHI+1.5x mucin	6.78	6.41	-0.37	0	3.9	B. breve minority
Bifidobacterium breve	1BHI+0.6% mucin	L2_031_stool only_1BHI+1.5x mucin_R1_2nd 2d passage	6.78	6.41	-0.37	0	13.15	B. breve minority
Bifidobacterium breve	1BHI+0.6% mucin	L2_031_stool only_1BHI+1.5x mucin_R2_2nd 2d passage	6.78	6.41	-0.37	0	14.18	B. breve minority
Bifidobacterium breve	1BHI+0.6% mucin	L2_031_stool only_1BHI+1.5x mucin_R3_2nd 2d passage	6.78	6.41	-0.37	0	14.45	B. breve minority
Bifidobacterium breve	1BHI+0.4% mucin	03_EXP3_EXP36_MG1_2_1BHI+1x mucin	6.755	6.58833	-0.166667	0	2.97	B. breve minority
Bifidobacterium breve	1BHI+0.4% mucin	03_EXP3_EXP36_MG1_3_1BHI+1x mucin	6.755	6.58833	-0.166667	0	2.6	B. breve minority
Bifidobacterium breve	1BHI+0.4% mucin	04_EXP4_EXP38_MG1_1_1BHI+1x mucin	6.755	6.58833	-0.166667	0	1.58	B. breve minority
Bifidobacterium breve	1BHI+0.4% mucin	L2_031_stool only_1BHI+1x mucin_R1_2nd 2d passage	6.755	6.58833	-0.166667	0	8.36	B. breve minority
Bifidobacterium breve	1BHI+0.4% mucin	L2_031_stool only_1BHI+1x mucin_R2_2nd 2d passage	6.755	6.58833	-0.166667	0	9.22	B. breve minority
Bifidobacterium breve	1BHI+0.4% mucin	L2_031_stool only_1BHI+1x mucin_R3_2nd 2d passage	6.755	6.58833	-0.166667	0	9.99	B. breve minority
Bifidobacterium breve	HM	04_EXP4_EXP38_MG1_7_1HM	6.45	3.635	-2.815	100	100	B. breve dominant
Bifidobacterium breve	HM	04_EXP4_EXP38_MG1_8_1HM	6.45	3.635	-2.815	100	100	B. breve dominant
Bifidobacterium breve	HM	06_EXP6_EXP41_MG1_10_1HM	6.45	3.635	-2.815	100	100	B. breve dominant
Bifidobacterium breve	HM	06_EXP6_EXP41_MG1_2_1HM	6.45	3.635	-2.815	100	100	B. breve dominant
Bifidobacterium breve	HM	06_EXP6_EXP41_MG1_3_1HM	6.45	3.635	-2.815	100	100	B. breve dominant
Bifidobacterium breve	HM	06_EXP6_EXP41_MG1_4_1HM	6.45	3.635	-2.815	100	100	B. breve dominant
Bifidobacterium breve	HM	10_EXP10_EXP51_MG1_23_1HM_1HM	6.45	3.635	-2.815	100	100	B. breve dominant
Bifidobacterium breve	HM	10_EXP10_EXP51_MG1_24_1HM_1HM	6.45	3.635	-2.815	100	100	B. breve dominant
Bifidobacterium breve	HM	EXP45_MG1_EXP41_MG1_1_1HM	6.45	3.635	-2.815	100	100	B. breve dominant
Bifidobacterium breve	HM	EXP45_MG1_EXP41_MG1_9_1HM	6.45	3.635	-2.815	100	100	B. breve dominant
Bifidobacterium breve	HM	L2_031_stool only_1HM3_R1_2nd 2d passage	6.45	3.635	-2.815	100	100	B. breve dominant
Bifidobacterium breve	HM	L2_031_stool only_1HM3_R2_2nd 2d passage	6.45	3.635	-2.815	100	100	B. breve dominant
Bifidobacterium breve	HM	L2_031_stool only_1HM3_R3_2nd 2d passage	6.45	3.635	-2.815	100	100	B. breve dominant
Bifidobacterium breve	mGAM	11_EXP11_EXP54_MG1_16_1mGAM	7.1525	7.85333	0.700833	0	1.44	B. breve minority
Bifidobacterium breve	mGAM	11_EXP11_EXP54_MG1_17_1mGAM	7.1525	7.85333	0.700833	0	1.07	B. breve minority
Bifidobacterium breve	mGAM	11_EXP11_EXP54_MG1_18_1mGAM	7.1525	7.85333	0.700833	0	1.43	B. breve minority
Bifidobacterium breve	HM	11_EXP11_EXP54_MG1_13_99.9BHI+0.1HM	6.45	7.35667	0.886667	0.1	1.88	B. breve minority
Bifidobacterium breve	HM	11_EXP11_EXP54_MG1_14_99.9BHI+0.1HM	6.45	7.35667	0.886667	0.1	1.82	B. breve minority
Bifidobacterium breve	HM	11_EXP11_EXP54_MG1_15_99.9BHI+0.1HM	6.45	7.35667	0.886667	0.1	1.57	B. breve minority
Bifidobacterium breve	HM	11_EXP11_EXP54_MG1_10_99BHI+1HM	6.45	7.08333	0.653333	1	6.23	B. breve minority
Bifidobacterium breve	HM	11_EXP11_EXP54_MG1_11_99BHI+1HM	6.45	7.08333	0.653333	1	8.52	B. breve minority
Bifidobacterium breve	HM	11_EXP11_EXP54_MG1_12_99BHI+1HM	6.45	7.08333	0.653333	1	6.82	B. breve minority
Bifidobacterium breve	HM	11_EXP11_EXP54_MG1_7_9BHI+1HM	6.45	4.09667	-2.33333	10	100	B. breve dominant
Bifidobacterium breve	HM	11_EXP11_EXP54_MG1_8_9BHI+1HM	6.45	4.09667	-2.33333	10	100	B. breve dominant
Bifidobacterium breve	HM	11_EXP11_EXP54_MG1_9_9BHI+1HM	6.45	4.09667	-2.33333	10	100	B. breve dominant
Clostridium neonatale	BHI	11_EXP11_EXP54_MG1_4_1BHI	7.02	7.21333	0.193333	0	0.18	B. breve minority
Clostridium neonatale	1BHI+0.6% mucin	L2_031_stool only_1BHI+1.5x mucin_R1_2nd 2d passage	6.78	6.41	-0.37	0	0.17	B. breve minority
Clostridium neonatale	1BHI+0.6% mucin	L2_031_stool only_1BHI+1.5x mucin_R2_2nd 2d passage	6.78	6.41	-0.37	0	0.18	B. breve minority
Clostridium neonatale	1BHI+0.6% mucin	L2_031_stool only_1BHI+1.5x mucin_R3_2nd 2d passage	6.78	6.41	-0.37	0	0.38	B. breve minority
Clostridium neonatale	1BHI+0.4% mucin	L2_031_stool only_1BHI+1x mucin_R1_2nd 2d passage	6.755	6.58833	-0.166667	0	0.22	B. breve minority
Clostridium neonatale	1BHI+0.4% mucin	L2_031_stool only_1BHI+1x mucin_R2_2nd 2d passage	6.755	6.58833	-0.166667	0	1.29	B. breve minority
Clostridium neonatale	1BHI+0.4% mucin	L2_031_stool only_1BHI+1x mucin_R3_2nd 2d passage	6.755	6.58833	-0.166667	0	0.87	B. breve minority
Eggerthella lenta	BHI	11_EXP11_EXP54_MG1_2_1BHI	7.02	7.21333	0.193333	0	4.84	B. breve minority
Eggerthella lenta	BHI	11_EXP11_EXP54_MG1_3_1BHI	7.02	7.21333	0.193333	0	5.14	B. breve minority
Eggerthella lenta	BHI	11_EXP11_EXP54_MG1_4_1BHI	7.02	7.21333	0.193333	0	6.03	B. breve minority
Eggerthella lenta	1BHI+0.04% mucin	11_EXP11_EXP54_MG1_19_1BHI+0.1x mucin	6.92	7.31667	0.396667	0	5.26	B. breve minority
Eggerthella lenta	1BHI+0.04% mucin	11_EXP11_EXP54_MG1_20_1BHI+0.1x mucin	6.92	7.31667	0.396667	0	4.18	B. breve minority
Eggerthella lenta	1BHI+0.04% mucin	11_EXP11_EXP54_MG1_21_1BHI+0.1x mucin	6.92	7.31667	0.396667	0	6.27	B. breve minority
Eggerthella lenta	1BHI+0.6% mucin	04_EXP4_EXP38_MG1_4_1BHI+1.5x mucin	6.78	6.41	-0.37	0	7.3	B. breve minority
Eggerthella lenta	1BHI+0.6% mucin	05_EXP5_EXP39_MG1_2_1BHI+1.5x mucin	6.78	6.41	-0.37	0	6.01	B. breve minority
Eggerthella lenta	1BHI+0.6% mucin	05_EXP5_EXP39_MG1_3_1BHI+1.5x mucin	6.78	6.41	-0.37	0	5.33	B. breve minority
Eggerthella lenta	1BHI+0.6% mucin	06_EXP6_EXP41_MG1_13_1BHI+1.5x mucin	6.78	6.41	-0.37	0	4.15	B. breve minority
Eggerthella lenta	1BHI+0.6% mucin	06_EXP6_EXP41_MG1_14_1BHI+1.5x mucin	6.78	6.41	-0.37	0	1.78	B. breve minority
Eggerthella lenta	1BHI+0.6% mucin	EXP45_MG1_EXP38_MG1_3_1BHI+1.5x mucin	6.78	6.41	-0.37	0	3.57	B. breve minority
Eggerthella lenta	1BHI+0.6% mucin	L2_031_stool only_1BHI+1.5x mucin_R1_2nd 2d passage	6.78	6.41	-0.37	0	3.58	B. breve minority
Eggerthella lenta	1BHI+0.6% mucin	L2_031_stool only_1BHI+1.5x mucin_R2_2nd 2d passage	6.78	6.41	-0.37	0	3.4	B. breve minority
Eggerthella lenta	1BHI+0.6% mucin	L2_031_stool only_1BHI+1.5x mucin_R3_2nd 2d passage	6.78	6.41	-0.37	0	3.08	B. breve minority
Eggerthella lenta	1BHI+0.4% mucin	03_EXP3_EXP36_MG1_2_1BHI+1x mucin	6.755	6.58833	-0.166667	0	8.54	B. breve minority
Eggerthella lenta	1BHI+0.4% mucin	03_EXP3_EXP36_MG1_3_1BHI+1x mucin	6.755	6.58833	-0.166667	0	10.66	B. breve minority
Eggerthella lenta	1BHI+0.4% mucin	04_EXP4_EXP38_MG1_1_1BHI+1x mucin	6.755	6.58833	-0.166667	0	5.55	B. breve minority
Eggerthella lenta	1BHI+0.4% mucin	04_EXP4_EXP38_MG1_2_1BHI+1x mucin	6.755	6.58833	-0.166667	0	3.54	B. breve minority
Eggerthella lenta	1BHI+0.4% mucin	L2_031_stool only_1BHI+1x mucin_R1_2nd 2d passage	6.755	6.58833	-0.166667	0	3.56	B. breve minority
Eggerthella lenta	1BHI+0.4% mucin	L2_031_stool only_1BHI+1x mucin_R2_2nd 2d passage	6.755	6.58833	-0.166667	0	4.12	B. breve minority
Eggerthella lenta	1BHI+0.4% mucin	L2_031_stool only_1BHI+1x mucin_R3_2nd 2d passage	6.755	6.58833	-0.166667	0	3.64	B. breve minority
Eggerthella lenta	mGAM	11_EXP11_EXP54_MG1_16_1mGAM	7.1525	7.85333	0.700833	0	9.96	B. breve minority
Eggerthella lenta	mGAM	11_EXP11_EXP54_MG1_17_1mGAM	7.1525	7.85333	0.700833	0	9.26	B. breve minority
Eggerthella lenta	mGAM	11_EXP11_EXP54_MG1_18_1mGAM	7.1525	7.85333	0.700833	0	12.78	B. breve minority
Eggerthella lenta	HM	11_EXP11_EXP54_MG1_13_99.9BHI+0.1HM	6.45	7.35667	0.886667	0.1	5.04	B. breve minority
Eggerthella lenta	HM	11_EXP11_EXP54_MG1_14_99.9BHI+0.1HM	6.45	7.35667	0.886667	0.1	3.13	B. breve minority
Eggerthella lenta	HM	11_EXP11_EXP54_MG1_15_99.9BHI+0.1HM	6.45	7.35667	0.886667	0.1	1.44	B. breve minority
Eggerthella lenta	HM	11_EXP11_EXP54_MG1_10_99BHI+1HM	6.45	7.08333	0.653333	1	4.05	B. breve minority
Eggerthella lenta	HM	11_EXP11_EXP54_MG1_11_99BHI+1HM	6.45	7.08333	0.653333	1	3.58	B. breve minority
Eggerthella lenta	HM	11_EXP11_EXP54_MG1_12_99BHI+1HM	6.45	7.08333	0.653333	1	4.31	B. breve minority
Enterocloster clostridioformis	BHI	11_EXP11_EXP54_MG1_2_1BHI	7.02	7.21333	0.193333	0	3.97	B. breve minority
Enterocloster clostridioformis	BHI	11_EXP11_EXP54_MG1_3_1BHI	7.02	7.21333	0.193333	0	4.18	B. breve minority
Enterocloster clostridioformis	BHI	11_EXP11_EXP54_MG1_4_1BHI	7.02	7.21333	0.193333	0	4.09	B. breve minority
Enterocloster clostridioformis	1BHI+0.04% mucin	11_EXP11_EXP54_MG1_19_1BHI+0.1x mucin	6.92	7.31667	0.396667	0	3.74	B. breve minority
Enterocloster clostridioformis	1BHI+0.04% mucin	11_EXP11_EXP54_MG1_20_1BHI+0.1x mucin	6.92	7.31667	0.396667	0	4.79	B. breve minority
Enterocloster clostridioformis	1BHI+0.04% mucin	11_EXP11_EXP54_MG1_21_1BHI+0.1x mucin	6.92	7.31667	0.396667	0	3.94	B. breve minority
Enterocloster clostridioformis	1BHI+0.6% mucin	04_EXP4_EXP38_MG1_4_1BHI+1.5x mucin	6.78	6.41	-0.37	0	9.11	B. breve minority
Enterocloster clostridioformis	1BHI+0.6% mucin	05_EXP5_EXP39_MG1_2_1BHI+1.5x mucin	6.78	6.41	-0.37	0	7.16	B. breve minority
Enterocloster clostridioformis	1BHI+0.6% mucin	05_EXP5_EXP39_MG1_3_1BHI+1.5x mucin	6.78	6.41	-0.37	0	7.55	B. breve minority
Enterocloster clostridioformis	1BHI+0.6% mucin	06_EXP6_EXP41_MG1_13_1BHI+1.5x mucin	6.78	6.41	-0.37	0	8.95	B. breve minority
Enterocloster clostridioformis	1BHI+0.6% mucin	06_EXP6_EXP41_MG1_14_1BHI+1.5x mucin	6.78	6.41	-0.37	0	6.9	B. breve minority
Enterocloster clostridioformis	1BHI+0.6% mucin	EXP45_MG1_EXP38_MG1_3_1BHI+1.5x mucin	6.78	6.41	-0.37	0	6.93	B. breve minority
Enterocloster clostridioformis	1BHI+0.4% mucin	03_EXP3_EXP36_MG1_2_1BHI+1x mucin	6.755	6.58833	-0.166667	0	8.31	B. breve minority
Enterocloster clostridioformis	1BHI+0.4% mucin	03_EXP3_EXP36_MG1_3_1BHI+1x mucin	6.755	6.58833	-0.166667	0	7.18	B. breve minority
Enterocloster clostridioformis	mGAM	11_EXP11_EXP54_MG1_16_1mGAM	7.1525	7.85333	0.700833	0	6.14	B. breve minority
Enterocloster clostridioformis	mGAM	11_EXP11_EXP54_MG1_17_1mGAM	7.1525	7.85333	0.700833	0	5.77	B. breve minority
Enterocloster clostridioformis	mGAM	11_EXP11_EXP54_MG1_18_1mGAM	7.1525	7.85333	0.700833	0	7.26	B. breve minority
Enterocloster clostridioformis	HM	11_EXP11_EXP54_MG1_13_99.9BHI+0.1HM	6.45	7.35667	0.886667	0.1	4.36	B. breve minority
Enterocloster clostridioformis	HM	11_EXP11_EXP54_MG1_14_99.9BHI+0.1HM	6.45	7.35667	0.886667	0.1	4.62	B. breve minority
Enterocloster clostridioformis	HM	11_EXP11_EXP54_MG1_15_99.9BHI+0.1HM	6.45	7.35667	0.886667	0.1	3.88	B. breve minority
Enterocloster clostridioformis	HM	11_EXP11_EXP54_MG1_10_99BHI+1HM	6.45	7.08333	0.653333	1	1.65	B. breve minority
Enterocloster clostridioformis	HM	11_EXP11_EXP54_MG1_12_99BHI+1HM	6.45	7.08333	0.653333	1	2.55	B. breve minority
Enterococcus gilvus	BHI	11_EXP11_EXP54_MG1_2_1BHI	7.02	7.21333	0.193333	0	4.66	B. breve minority
Enterococcus gilvus	BHI	11_EXP11_EXP54_MG1_3_1BHI	7.02	7.21333	0.193333	0	5.93	B. breve minority
Enterococcus gilvus	BHI	11_EXP11_EXP54_MG1_4_1BHI	7.02	7.21333	0.193333	0	5.19	B. breve minority
Enterococcus gilvus	1BHI+0.04% mucin	11_EXP11_EXP54_MG1_19_1BHI+0.1x mucin	6.92	7.31667	0.396667	0	5.43	B. breve minority
Enterococcus gilvus	1BHI+0.04% mucin	11_EXP11_EXP54_MG1_20_1BHI+0.1x mucin	6.92	7.31667	0.396667	0	4.61	B. breve minority
Enterococcus gilvus	1BHI+0.04% mucin	11_EXP11_EXP54_MG1_21_1BHI+0.1x mucin	6.92	7.31667	0.396667	0	4.32	B. breve minority
Enterococcus gilvus	1BHI+0.6% mucin	04_EXP4_EXP38_MG1_4_1BHI+1.5x mucin	6.78	6.41	-0.37	0	9.75	B. breve minority
Enterococcus gilvus	1BHI+0.6% mucin	05_EXP5_EXP39_MG1_2_1BHI+1.5x mucin	6.78	6.41	-0.37	0	5.99	B. breve minority
Enterococcus gilvus	1BHI+0.6% mucin	05_EXP5_EXP39_MG1_3_1BHI+1.5x mucin	6.78	6.41	-0.37	0	6.88	B. breve minority
Enterococcus gilvus	1BHI+0.6% mucin	06_EXP6_EXP41_MG1_13_1BHI+1.5x mucin	6.78	6.41	-0.37	0	9.91	B. breve minority
Enterococcus gilvus	1BHI+0.6% mucin	06_EXP6_EXP41_MG1_14_1BHI+1.5x mucin	6.78	6.41	-0.37	0	8.88	B. breve minority
Enterococcus gilvus	1BHI+0.6% mucin	EXP45_MG1_EXP38_MG1_3_1BHI+1.5x mucin	6.78	6.41	-0.37	0	10.39	B. breve minority
Enterococcus gilvus	1BHI+0.6% mucin	L2_031_stool only_1BHI+1.5x mucin_R1_2nd 2d passage	6.78	6.41	-0.37	0	8.79	B. breve minority
Enterococcus gilvus	1BHI+0.6% mucin	L2_031_stool only_1BHI+1.5x mucin_R2_2nd 2d passage	6.78	6.41	-0.37	0	8.16	B. breve minority
Enterococcus gilvus	1BHI+0.6% mucin	L2_031_stool only_1BHI+1.5x mucin_R3_2nd 2d passage	6.78	6.41	-0.37	0	8.51	B. breve minority
Enterococcus gilvus	1BHI+0.4% mucin	03_EXP3_EXP36_MG1_2_1BHI+1x mucin	6.755	6.58833	-0.166667	0	8.33	B. breve minority
Enterococcus gilvus	1BHI+0.4% mucin	03_EXP3_EXP36_MG1_3_1BHI+1x mucin	6.755	6.58833	-0.166667	0	9.38	B. breve minority
Enterococcus gilvus	1BHI+0.4% mucin	04_EXP4_EXP38_MG1_1_1BHI+1x mucin	6.755	6.58833	-0.166667	0	9.59	B. breve minority
Enterococcus gilvus	1BHI+0.4% mucin	04_EXP4_EXP38_MG1_2_1BHI+1x mucin	6.755	6.58833	-0.166667	0	14.15	B. breve minority
Enterococcus gilvus	1BHI+0.4% mucin	L2_031_stool only_1BHI+1x mucin_R1_2nd 2d passage	6.755	6.58833	-0.166667	0	13.3	B. breve minority
Enterococcus gilvus	1BHI+0.4% mucin	L2_031_stool only_1BHI+1x mucin_R2_2nd 2d passage	6.755	6.58833	-0.166667	0	12.66	B. breve minority
Enterococcus gilvus	1BHI+0.4% mucin	L2_031_stool only_1BHI+1x mucin_R3_2nd 2d passage	6.755	6.58833	-0.166667	0	11.79	B. breve minority
Enterococcus gilvus	mGAM	11_EXP11_EXP54_MG1_16_1mGAM	7.1525	7.85333	0.700833	0	6.58	B. breve minority
Enterococcus gilvus	mGAM	11_EXP11_EXP54_MG1_17_1mGAM	7.1525	7.85333	0.700833	0	6.95	B. breve minority
Enterococcus gilvus	mGAM	11_EXP11_EXP54_MG1_18_1mGAM	7.1525	7.85333	0.700833	0	6.81	B. breve minority
Enterococcus gilvus	HM	11_EXP11_EXP54_MG1_13_99.9BHI+0.1HM	6.45	7.35667	0.886667	0.1	5.49	B. breve minority
Enterococcus gilvus	HM	11_EXP11_EXP54_MG1_14_99.9BHI+0.1HM	6.45	7.35667	0.886667	0.1	5.29	B. breve minority
Enterococcus gilvus	HM	11_EXP11_EXP54_MG1_15_99.9BHI+0.1HM	6.45	7.35667	0.886667	0.1	6.02	B. breve minority
Enterococcus gilvus	HM	11_EXP11_EXP54_MG1_10_99BHI+1HM	6.45	7.08333	0.653333	1	4.5	B. breve minority
Enterococcus gilvus	HM	11_EXP11_EXP54_MG1_11_99BHI+1HM	6.45	7.08333	0.653333	1	3.61	B. breve minority
Enterococcus gilvus	HM	11_EXP11_EXP54_MG1_12_99BHI+1HM	6.45	7.08333	0.653333	1	4.58	B. breve minority
Escherichia coli	BHI	11_EXP11_EXP54_MG1_2_1BHI	7.02	7.21333	0.193333	0	76.2	B. breve minority
Escherichia coli	BHI	11_EXP11_EXP54_MG1_3_1BHI	7.02	7.21333	0.193333	0	73.1	B. breve minority
Escherichia coli	BHI	11_EXP11_EXP54_MG1_4_1BHI	7.02	7.21333	0.193333	0	73.92	B. breve minority
Escherichia coli	1BHI+0.04% mucin	11_EXP11_EXP54_MG1_19_1BHI+0.1x mucin	6.92	7.31667	0.396667	0	73.94	B. breve minority
Escherichia coli	1BHI+0.04% mucin	11_EXP11_EXP54_MG1_20_1BHI+0.1x mucin	6.92	7.31667	0.396667	0	75.92	B. breve minority
Escherichia coli	1BHI+0.04% mucin	11_EXP11_EXP54_MG1_21_1BHI+0.1x mucin	6.92	7.31667	0.396667	0	75.3	B. breve minority
Escherichia coli	1BHI+0.6% mucin	04_EXP4_EXP38_MG1_4_1BHI+1.5x mucin	6.78	6.41	-0.37	0	53.38	B. breve minority
Escherichia coli	1BHI+0.6% mucin	05_EXP5_EXP39_MG1_2_1BHI+1.5x mucin	6.78	6.41	-0.37	0	68.39	B. breve minority
Escherichia coli	1BHI+0.6% mucin	05_EXP5_EXP39_MG1_3_1BHI+1.5x mucin	6.78	6.41	-0.37	0	65.19	B. breve minority
Escherichia coli	1BHI+0.6% mucin	06_EXP6_EXP41_MG1_13_1BHI+1.5x mucin	6.78	6.41	-0.37	0	61.69	B. breve minority
Escherichia coli	1BHI+0.6% mucin	06_EXP6_EXP41_MG1_14_1BHI+1.5x mucin	6.78	6.41	-0.37	0	68.47	B. breve minority
Escherichia coli	1BHI+0.6% mucin	EXP45_MG1_EXP38_MG1_3_1BHI+1.5x mucin	6.78	6.41	-0.37	0	55.35	B. breve minority
Escherichia coli	1BHI+0.6% mucin	L2_031_stool only_1BHI+1.5x mucin_R1_2nd 2d passage	6.78	6.41	-0.37	0	62.22	B. breve minority
Escherichia coli	1BHI+0.6% mucin	L2_031_stool only_1BHI+1.5x mucin_R2_2nd 2d passage	6.78	6.41	-0.37	0	63.7	B. breve minority
Escherichia coli	1BHI+0.6% mucin	L2_031_stool only_1BHI+1.5x mucin_R3_2nd 2d passage	6.78	6.41	-0.37	0	62.33	B. breve minority
Escherichia coli	1BHI+0.4% mucin	03_EXP3_EXP36_MG1_2_1BHI+1x mucin	6.755	6.58833	-0.166667	0	56.14	B. breve minority
Escherichia coli	1BHI+0.4% mucin	03_EXP3_EXP36_MG1_3_1BHI+1x mucin	6.755	6.58833	-0.166667	0	53.52	B. breve minority
Escherichia coli	1BHI+0.4% mucin	04_EXP4_EXP38_MG1_1_1BHI+1x mucin	6.755	6.58833	-0.166667	0	66.11	B. breve minority
Escherichia coli	1BHI+0.4% mucin	04_EXP4_EXP38_MG1_2_1BHI+1x mucin	6.755	6.58833	-0.166667	0	62.81	B. breve minority
Escherichia coli	1BHI+0.4% mucin	L2_031_stool only_1BHI+1x mucin_R1_2nd 2d passage	6.755	6.58833	-0.166667	0	60.86	B. breve minority
Escherichia coli	1BHI+0.4% mucin	L2_031_stool only_1BHI+1x mucin_R2_2nd 2d passage	6.755	6.58833	-0.166667	0	59.86	B. breve minority
Escherichia coli	1BHI+0.4% mucin	L2_031_stool only_1BHI+1x mucin_R3_2nd 2d passage	6.755	6.58833	-0.166667	0	60.58	B. breve minority
Escherichia coli	mGAM	11_EXP11_EXP54_MG1_16_1mGAM	7.1525	7.85333	0.700833	0	75.14	B. breve minority
Escherichia coli	mGAM	11_EXP11_EXP54_MG1_17_1mGAM	7.1525	7.85333	0.700833	0	76.32	B. breve minority
Escherichia coli	mGAM	11_EXP11_EXP54_MG1_18_1mGAM	7.1525	7.85333	0.700833	0	71.03	B. breve minority
Escherichia coli	HM	11_EXP11_EXP54_MG1_13_99.9BHI+0.1HM	6.45	7.35667	0.886667	0.1	72.45	B. breve minority
Escherichia coli	HM	11_EXP11_EXP54_MG1_14_99.9BHI+0.1HM	6.45	7.35667	0.886667	0.1	75.59	B. breve minority
Escherichia coli	HM	11_EXP11_EXP54_MG1_15_99.9BHI+0.1HM	6.45	7.35667	0.886667	0.1	76.79	B. breve minority
Escherichia coli	HM	11_EXP11_EXP54_MG1_10_99BHI+1HM	6.45	7.08333	0.653333	1	72.32	B. breve minority
Escherichia coli	HM	11_EXP11_EXP54_MG1_11_99BHI+1HM	6.45	7.08333	0.653333	1	74.61	B. breve minority
Escherichia coli	HM	11_EXP11_EXP54_MG1_12_99BHI+1HM	6.45	7.08333	0.653333	1	71.11	B. breve minority
Flavonifractor plautii	BHI	11_EXP11_EXP54_MG1_2_1BHI	7.02	7.21333	0.193333	0	1.34	B. breve minority
Flavonifractor plautii	BHI	11_EXP11_EXP54_MG1_3_1BHI	7.02	7.21333	0.193333	0	1.37	B. breve minority
Flavonifractor plautii	BHI	11_EXP11_EXP54_MG1_4_1BHI	7.02	7.21333	0.193333	0	1.35	B. breve minority
Flavonifractor plautii	1BHI+0.04% mucin	11_EXP11_EXP54_MG1_19_1BHI+0.1x mucin	6.92	7.31667	0.396667	0	2.08	B. breve minority
Flavonifractor plautii	1BHI+0.04% mucin	11_EXP11_EXP54_MG1_20_1BHI+0.1x mucin	6.92	7.31667	0.396667	0	1.85	B. breve minority
Flavonifractor plautii	1BHI+0.04% mucin	11_EXP11_EXP54_MG1_21_1BHI+0.1x mucin	6.92	7.31667	0.396667	0	2.31	B. breve minority
Flavonifractor plautii	1BHI+0.6% mucin	04_EXP4_EXP38_MG1_4_1BHI+1.5x mucin	6.78	6.41	-0.37	0	2.33	B. breve minority
Flavonifractor plautii	1BHI+0.6% mucin	EXP45_MG1_EXP38_MG1_3_1BHI+1.5x mucin	6.78	6.41	-0.37	0	3.72	B. breve minority
Flavonifractor plautii	1BHI+0.6% mucin	L2_031_stool only_1BHI+1.5x mucin_R1_2nd 2d passage	6.78	6.41	-0.37	0	1.45	B. breve minority
Flavonifractor plautii	1BHI+0.6% mucin	L2_031_stool only_1BHI+1.5x mucin_R2_2nd 2d passage	6.78	6.41	-0.37	0	0.6	B. breve minority
Flavonifractor plautii	1BHI+0.6% mucin	L2_031_stool only_1BHI+1.5x mucin_R3_2nd 2d passage	6.78	6.41	-0.37	0	0.46	B. breve minority
Flavonifractor plautii	1BHI+0.4% mucin	03_EXP3_EXP36_MG1_2_1BHI+1x mucin	6.755	6.58833	-0.166667	0	1.77	B. breve minority
Flavonifractor plautii	1BHI+0.4% mucin	03_EXP3_EXP36_MG1_3_1BHI+1x mucin	6.755	6.58833	-0.166667	0	2.94	B. breve minority
Flavonifractor plautii	1BHI+0.4% mucin	04_EXP4_EXP38_MG1_1_1BHI+1x mucin	6.755	6.58833	-0.166667	0	3.08	B. breve minority
Flavonifractor plautii	1BHI+0.4% mucin	04_EXP4_EXP38_MG1_2_1BHI+1x mucin	6.755	6.58833	-0.166667	0	2.91	B. breve minority
Flavonifractor plautii	1BHI+0.4% mucin	L2_031_stool only_1BHI+1x mucin_R1_2nd 2d passage	6.755	6.58833	-0.166667	0	2.1	B. breve minority
Flavonifractor plautii	1BHI+0.4% mucin	L2_031_stool only_1BHI+1x mucin_R2_2nd 2d passage	6.755	6.58833	-0.166667	0	2.2	B. breve minority
Flavonifractor plautii	1BHI+0.4% mucin	L2_031_stool only_1BHI+1x mucin_R3_2nd 2d passage	6.755	6.58833	-0.166667	0	2.05	B. breve minority
Flavonifractor plautii	mGAM	11_EXP11_EXP54_MG1_16_1mGAM	7.1525	7.85333	0.700833	0	0.74	B. breve minority
Flavonifractor plautii	mGAM	11_EXP11_EXP54_MG1_17_1mGAM	7.1525	7.85333	0.700833	0	0.63	B. breve minority
Flavonifractor plautii	mGAM	11_EXP11_EXP54_MG1_18_1mGAM	7.1525	7.85333	0.700833	0	0.69	B. breve minority
Flavonifractor plautii	HM	11_EXP11_EXP54_MG1_13_99.9BHI+0.1HM	6.45	7.35667	0.886667	0.1	1.22	B. breve minority
Flavonifractor plautii	HM	11_EXP11_EXP54_MG1_14_99.9BHI+0.1HM	6.45	7.35667	0.886667	0.1	1.26	B. breve minority
Flavonifractor plautii	HM	11_EXP11_EXP54_MG1_15_99.9BHI+0.1HM	6.45	7.35667	0.886667	0.1	1.19	B. breve minority
Flavonifractor plautii	HM	11_EXP11_EXP54_MG1_10_99BHI+1HM	6.45	7.08333	0.653333	1	1.3	B. breve minority
Flavonifractor plautii	HM	11_EXP11_EXP54_MG1_11_99BHI+1HM	6.45	7.08333	0.653333	1	1.45	B. breve minority
Flavonifractor plautii	HM	11_EXP11_EXP54_MG1_12_99BHI+1HM	6.45	7.08333	0.653333	1	1.24	B. breve minority
Klebsiella oxytoca	BHI	11_EXP11_EXP54_MG1_2_1BHI	7.02	7.21333	0.193333	0	0.8	B. breve minority
Klebsiella oxytoca	BHI	11_EXP11_EXP54_MG1_3_1BHI	7.02	7.21333	0.193333	0	0.87	B. breve minority
Klebsiella oxytoca	BHI	11_EXP11_EXP54_MG1_4_1BHI	7.02	7.21333	0.193333	0	0.84	B. breve minority
Klebsiella oxytoca	1BHI+0.04% mucin	11_EXP11_EXP54_MG1_19_1BHI+0.1x mucin	6.92	7.31667	0.396667	0	0.33	B. breve minority
Klebsiella oxytoca	1BHI+0.04% mucin	11_EXP11_EXP54_MG1_20_1BHI+0.1x mucin	6.92	7.31667	0.396667	0	0.23	B. breve minority
Klebsiella oxytoca	1BHI+0.04% mucin	11_EXP11_EXP54_MG1_21_1BHI+0.1x mucin	6.92	7.31667	0.396667	0	0.25	B. breve minority
Klebsiella oxytoca	1BHI+0.6% mucin	EXP45_MG1_EXP38_MG1_3_1BHI+1.5x mucin	6.78	6.41	-0.37	0	0.96	B. breve minority
Klebsiella oxytoca	HM	11_EXP11_EXP54_MG1_13_99.9BHI+0.1HM	6.45	7.35667	0.886667	0.1	0.73	B. breve minority
Klebsiella oxytoca	HM	11_EXP11_EXP54_MG1_14_99.9BHI+0.1HM	6.45	7.35667	0.886667	0.1	0.6	B. breve minority
Klebsiella oxytoca	HM	11_EXP11_EXP54_MG1_15_99.9BHI+0.1HM	6.45	7.35667	0.886667	0.1	0.67	B. breve minority
Klebsiella oxytoca	HM	11_EXP11_EXP54_MG1_11_99BHI+1HM	6.45	7.08333	0.653333	1	0.18	B. breve minority
Klebsiella sp. OBRC7	BHI	11_EXP11_EXP54_MG1_2_1BHI	7.02	7.21333	0.193333	0	0.28	B. breve minority
Klebsiella sp. OBRC7	BHI	11_EXP11_EXP54_MG1_3_1BHI	7.02	7.21333	0.193333	0	0.26	B. breve minority
Klebsiella sp. OBRC7	BHI	11_EXP11_EXP54_MG1_4_1BHI	7.02	7.21333	0.193333	0	0.25	B. breve minority
Klebsiella sp. OBRC7	1BHI+0.6% mucin	EXP45_MG1_EXP38_MG1_3_1BHI+1.5x mucin	6.78	6.41	-0.37	0	0.27	B. breve minority
Klebsiella sp. OBRC7	HM	11_EXP11_EXP54_MG1_13_99.9BHI+0.1HM	6.45	7.35667	0.886667	0.1	0.21	B. breve minority
Longicatena innocuum	BHI	11_EXP11_EXP54_MG1_2_1BHI	7.02	7.21333	0.193333	0	0.67	B. breve minority
Longicatena innocuum	BHI	11_EXP11_EXP54_MG1_3_1BHI	7.02	7.21333	0.193333	0	0.73	B. breve minority
Longicatena innocuum	BHI	11_EXP11_EXP54_MG1_4_1BHI	7.02	7.21333	0.193333	0	0.61	B. breve minority
Longicatena innocuum	1BHI+0.04% mucin	11_EXP11_EXP54_MG1_19_1BHI+0.1x mucin	6.92	7.31667	0.396667	0	1.19	B. breve minority
Longicatena innocuum	1BHI+0.04% mucin	11_EXP11_EXP54_MG1_20_1BHI+0.1x mucin	6.92	7.31667	0.396667	0	1.22	B. breve minority
Longicatena innocuum	1BHI+0.04% mucin	11_EXP11_EXP54_MG1_21_1BHI+0.1x mucin	6.92	7.31667	0.396667	0	1.19	B. breve minority
Longicatena innocuum	1BHI+0.4% mucin	03_EXP3_EXP36_MG1_2_1BHI+1x mucin	6.755	6.58833	-0.166667	0	1.57	B. breve minority
Longicatena innocuum	HM	11_EXP11_EXP54_MG1_13_99.9BHI+0.1HM	6.45	7.35667	0.886667	0.1	0.81	B. breve minority
Longicatena innocuum	HM	11_EXP11_EXP54_MG1_15_99.9BHI+0.1HM	6.45	7.35667	0.886667	0.1	0.21	B. breve minority
Ruminococcus gnavus	BHI	11_EXP11_EXP54_MG1_2_1BHI	7.02	7.21333	0.193333	0	0.16	B. breve minority
Ruminococcus gnavus	BHI	11_EXP11_EXP54_MG1_3_1BHI	7.02	7.21333	0.193333	0	0.22	B. breve minority
Ruminococcus gnavus	BHI	11_EXP11_EXP54_MG1_4_1BHI	7.02	7.21333	0.193333	0	0.21	B. breve minority
Ruminococcus gnavus	1BHI+0.04% mucin	11_EXP11_EXP54_MG1_19_1BHI+0.1x mucin	6.92	7.31667	0.396667	0	0.31	B. breve minority
Ruminococcus gnavus	1BHI+0.04% mucin	11_EXP11_EXP54_MG1_20_1BHI+0.1x mucin	6.92	7.31667	0.396667	0	0.26	B. breve minority
Ruminococcus gnavus	1BHI+0.04% mucin	11_EXP11_EXP54_MG1_21_1BHI+0.1x mucin	6.92	7.31667	0.396667	0	0.24	B. breve minority
Ruminococcus gnavus	1BHI+0.6% mucin	04_EXP4_EXP38_MG1_4_1BHI+1.5x mucin	6.78	6.41	-0.37	0	2.91	B. breve minority
Ruminococcus gnavus	1BHI+0.6% mucin	05_EXP5_EXP39_MG1_2_1BHI+1.5x mucin	6.78	6.41	-0.37	0	3.24	B. breve minority
Ruminococcus gnavus	1BHI+0.6% mucin	05_EXP5_EXP39_MG1_3_1BHI+1.5x mucin	6.78	6.41	-0.37	0	3.52	B. breve minority
Ruminococcus gnavus	1BHI+0.6% mucin	06_EXP6_EXP41_MG1_13_1BHI+1.5x mucin	6.78	6.41	-0.37	0	2.52	B. breve minority
Ruminococcus gnavus	1BHI+0.6% mucin	06_EXP6_EXP41_MG1_14_1BHI+1.5x mucin	6.78	6.41	-0.37	0	2.89	B. breve minority
Ruminococcus gnavus	1BHI+0.6% mucin	EXP45_MG1_EXP38_MG1_3_1BHI+1.5x mucin	6.78	6.41	-0.37	0	4.37	B. breve minority
Ruminococcus gnavus	1BHI+0.6% mucin	L2_031_stool only_1BHI+1.5x mucin_R1_2nd 2d passage	6.78	6.41	-0.37	0	2.22	B. breve minority
Ruminococcus gnavus	1BHI+0.6% mucin	L2_031_stool only_1BHI+1.5x mucin_R2_2nd 2d passage	6.78	6.41	-0.37	0	2.06	B. breve minority
Ruminococcus gnavus	1BHI+0.6% mucin	L2_031_stool only_1BHI+1.5x mucin_R3_2nd 2d passage	6.78	6.41	-0.37	0	2.26	B. breve minority
Ruminococcus gnavus	1BHI+0.4% mucin	03_EXP3_EXP36_MG1_2_1BHI+1x mucin	6.755	6.58833	-0.166667	0	1.94	B. breve minority
Ruminococcus gnavus	1BHI+0.4% mucin	03_EXP3_EXP36_MG1_3_1BHI+1x mucin	6.755	6.58833	-0.166667	0	2.43	B. breve minority
Ruminococcus gnavus	1BHI+0.4% mucin	04_EXP4_EXP38_MG1_1_1BHI+1x mucin	6.755	6.58833	-0.166667	0	3.31	B. breve minority
Ruminococcus gnavus	1BHI+0.4% mucin	04_EXP4_EXP38_MG1_2_1BHI+1x mucin	6.755	6.58833	-0.166667	0	3.21	B. breve minority
Ruminococcus gnavus	1BHI+0.4% mucin	L2_031_stool only_1BHI+1x mucin_R1_2nd 2d passage	6.755	6.58833	-0.166667	0	2.34	B. breve minority
Ruminococcus gnavus	1BHI+0.4% mucin	L2_031_stool only_1BHI+1x mucin_R2_2nd 2d passage	6.755	6.58833	-0.166667	0	1.77	B. breve minority
Ruminococcus gnavus	1BHI+0.4% mucin	L2_031_stool only_1BHI+1x mucin_R3_2nd 2d passage	6.755	6.58833	-0.166667	0	1.97	B. breve minority
Ruminococcus gnavus	HM	11_EXP11_EXP54_MG1_13_99.9BHI+0.1HM	6.45	7.35667	0.886667	0.1	0.38	B. breve minority
Ruminococcus gnavus	HM	11_EXP11_EXP54_MG1_14_99.9BHI+0.1HM	6.45	7.35667	0.886667	0.1	0.41	B. breve minority
Ruminococcus gnavus	HM	11_EXP11_EXP54_MG1_15_99.9BHI+0.1HM	6.45	7.35667	0.886667	0.1	0.51	B. breve minority
Ruminococcus gnavus	HM	11_EXP11_EXP54_MG1_10_99BHI+1HM	6.45	7.08333	0.653333	1	1.3	B. breve minority
Ruminococcus gnavus	HM	11_EXP11_EXP54_MG1_11_99BHI+1HM	6.45	7.08333	0.653333	1	0.58	B. breve minority
Ruminococcus gnavus	HM	11_EXP11_EXP54_MG1_12_99BHI+1HM	6.45	7.08333	0.653333	1	1.03	B. breve minority
Veillonella seminalis	BHI	11_EXP11_EXP54_MG1_2_1BHI	7.02	7.21333	0.193333	0	6.78	B. breve minority
Veillonella seminalis	BHI	11_EXP11_EXP54_MG1_3_1BHI	7.02	7.21333	0.193333	0	7.95	B. breve minority
Veillonella seminalis	BHI	11_EXP11_EXP54_MG1_4_1BHI	7.02	7.21333	0.193333	0	7.06	B. breve minority
Veillonella seminalis	1BHI+0.04% mucin	11_EXP11_EXP54_MG1_19_1BHI+0.1x mucin	6.92	7.31667	0.396667	0	7.28	B. breve minority
Veillonella seminalis	1BHI+0.04% mucin	11_EXP11_EXP54_MG1_20_1BHI+0.1x mucin	6.92	7.31667	0.396667	0	6.5	B. breve minority
Veillonella seminalis	1BHI+0.04% mucin	11_EXP11_EXP54_MG1_21_1BHI+0.1x mucin	6.92	7.31667	0.396667	0	5.8	B. breve minority
Veillonella seminalis	1BHI+0.6% mucin	04_EXP4_EXP38_MG1_4_1BHI+1.5x mucin	6.78	6.41	-0.37	0	10.8	B. breve minority
Veillonella seminalis	1BHI+0.6% mucin	05_EXP5_EXP39_MG1_2_1BHI+1.5x mucin	6.78	6.41	-0.37	0	6.57	B. breve minority
Veillonella seminalis	1BHI+0.6% mucin	05_EXP5_EXP39_MG1_3_1BHI+1.5x mucin	6.78	6.41	-0.37	0	7.75	B. breve minority
Veillonella seminalis	1BHI+0.6% mucin	06_EXP6_EXP41_MG1_13_1BHI+1.5x mucin	6.78	6.41	-0.37	0	9.73	B. breve minority
Veillonella seminalis	1BHI+0.6% mucin	06_EXP6_EXP41_MG1_14_1BHI+1.5x mucin	6.78	6.41	-0.37	0	9.14	B. breve minority
Veillonella seminalis	1BHI+0.6% mucin	EXP45_MG1_EXP38_MG1_3_1BHI+1.5x mucin	6.78	6.41	-0.37	0	10.55	B. breve minority
Veillonella seminalis	1BHI+0.6% mucin	L2_031_stool only_1BHI+1.5x mucin_R1_2nd 2d passage	6.78	6.41	-0.37	0	8.42	B. breve minority
Veillonella seminalis	1BHI+0.6% mucin	L2_031_stool only_1BHI+1.5x mucin_R2_2nd 2d passage	6.78	6.41	-0.37	0	7.72	B. breve minority
Veillonella seminalis	1BHI+0.6% mucin	L2_031_stool only_1BHI+1.5x mucin_R3_2nd 2d passage	6.78	6.41	-0.37	0	8.53	B. breve minority
Veillonella seminalis	1BHI+0.4% mucin	03_EXP3_EXP36_MG1_2_1BHI+1x mucin	6.755	6.58833	-0.166667	0	10.43	B. breve minority
Veillonella seminalis	1BHI+0.4% mucin	03_EXP3_EXP36_MG1_3_1BHI+1x mucin	6.755	6.58833	-0.166667	0	11.29	B. breve minority
Veillonella seminalis	1BHI+0.4% mucin	04_EXP4_EXP38_MG1_1_1BHI+1x mucin	6.755	6.58833	-0.166667	0	10.79	B. breve minority
Veillonella seminalis	1BHI+0.4% mucin	04_EXP4_EXP38_MG1_2_1BHI+1x mucin	6.755	6.58833	-0.166667	0	13.38	B. breve minority
Veillonella seminalis	1BHI+0.4% mucin	L2_031_stool only_1BHI+1x mucin_R1_2nd 2d passage	6.755	6.58833	-0.166667	0	9.25	B. breve minority
Veillonella seminalis	1BHI+0.4% mucin	L2_031_stool only_1BHI+1x mucin_R2_2nd 2d passage	6.755	6.58833	-0.166667	0	8.88	B. breve minority
Veillonella seminalis	1BHI+0.4% mucin	L2_031_stool only_1BHI+1x mucin_R3_2nd 2d passage	6.755	6.58833	-0.166667	0	9.11	B. breve minority
Veillonella seminalis	HM	11_EXP11_EXP54_MG1_13_99.9BHI+0.1HM	6.45	7.35667	0.886667	0.1	7.43	B. breve minority
Veillonella seminalis	HM	11_EXP11_EXP54_MG1_14_99.9BHI+0.1HM	6.45	7.35667	0.886667	0.1	7.28	B. breve minority
Veillonella seminalis	HM	11_EXP11_EXP54_MG1_15_99.9BHI+0.1HM	6.45	7.35667	0.886667	0.1	7.72	B. breve minority
Veillonella seminalis	HM	11_EXP11_EXP54_MG1_10_99BHI+1HM	6.45	7.08333	0.653333	1	8.65	B. breve minority
Veillonella seminalis	HM	11_EXP11_EXP54_MG1_11_99BHI+1HM	6.45	7.08333	0.653333	1	7.47	B. breve minority
Veillonella seminalis	HM	11_EXP11_EXP54_MG1_12_99BHI+1HM	6.45	7.08333	0.653333	1	8.36	B. breve minority

## Sheet: Figures 3 and S5
Fig. 3 and Supplementary Fig. 5
infant ID	infant_sample	Sample	replicates	conditions	growth_time	BHI_conc	2FL_conc (g/L)	mucin_conc (g/L)	HM_conc	species	Relative_abundance	length	organism_name	superkingdom	phylum	class	order	family	genus
I31	FT-1	11_EXP11_EXP54_MG1_30	R3	1BHI+0.6% mucin+0.03% 2'FL	1 passage	100	0.3	6	0	Klebsiella oxytoca	0.43	5844951	Klebsiella_oxytoca_dasL3_128_029G1_maxbin2.maxbin.002.fasta.fa	Bacteria	Proteobacteria	Gammaproteobacteria	Enterobacterales	Enterobacteriaceae	Klebsiella
I31	FT-1	11_EXP11_EXP54_MG1_28	R1	1BHI+0.6% mucin+0.03% 2'FL	1 passage	100	0.3	6	0	Ruminococcus gnavus	7.25	2633562	Ruminococcus_gnavus_dasL2_031_061G1_concoct_16.fa	Bacteria	Firmicutes	Clostridia	Lachnospirales	Lachnospiraceae	Ruminococcus
I31	FT-1	11_EXP11_EXP54_MG1_28	R1	1BHI+0.6% mucin+0.03% 2'FL	1 passage	100	0.3	6	0	Enterocloster clostridioformis	5.14	5009717	Enterocloster_clostridioformis_dasL2_031_030G1_metabat.metabat.6.fa.fa	Bacteria	Firmicutes	Clostridia	Clostridiales	Lachnospiraceae	Enterocloster
I31	FT-1	11_EXP11_EXP54_MG1_28	R1	1BHI+0.6% mucin+0.03% 2'FL	1 passage	100	0.3	6	0	Veillonella seminalis	7.42	2131315	Veillonella_seminalis_dasL2_026_030G1_concoct_13.fa	Bacteria	Firmicutes	Negativicutes	Veillonellales	Veillonellaceae	Veillonella
I31	FT-1	11_EXP11_EXP54_MG1_28	R1	1BHI+0.6% mucin+0.03% 2'FL	1 passage	100	0.3	6	0	Flavonifractor plautii	2.95	3806183	Flavonifractor_plautii_dasL1_007_000G1_concoct_30.fa	Bacteria	Firmicutes	Clostridia	Oscillospirales	Oscillospiraceae	Flavonifractor
I31	FT-1	11_EXP11_EXP54_MG1_28	R1	1BHI+0.6% mucin+0.03% 2'FL	1 passage	100	0.3	6	0	Escherichia coli	45.12	4974006	Escherichia_coli_EXP21-MG1-9_S9_metabat_CURATED.1.fa.fa	Bacteria	Proteobacteria	Gammaproteobacteria	Enterobacterales	Enterobacteriaceae	Escherichia
I31	FT-1	11_EXP11_EXP54_MG1_29	R2	1BHI+0.6% mucin+0.03% 2'FL	1 passage	100	0.3	6	0	Veillonella seminalis	6.95	2131315	Veillonella_seminalis_dasL2_026_030G1_concoct_13.fa	Bacteria	Firmicutes	Negativicutes	Veillonellales	Veillonellaceae	Veillonella
I31	FT-1	11_EXP11_EXP54_MG1_29	R2	1BHI+0.6% mucin+0.03% 2'FL	1 passage	100	0.3	6	0	Enterocloster clostridioformis	5.3	5009717	Enterocloster_clostridioformis_dasL2_031_030G1_metabat.metabat.6.fa.fa	Bacteria	Firmicutes	Clostridia	Clostridiales	Lachnospiraceae	Enterocloster
I31	FT-1	11_EXP11_EXP54_MG1_29	R2	1BHI+0.6% mucin+0.03% 2'FL	1 passage	100	0.3	6	0	Eggerthella lenta	6.89	3454921	Eggerthella_lenta_dasL2_038_245G1_maxbin2.maxbin.013.fasta.fa	Bacteria	Actinobacteria	Coriobacteriia	Coriobacteriales	Eggerthellaceae	Eggerthella
I31	FT-1	11_EXP11_EXP54_MG1_29	R2	1BHI+0.6% mucin+0.03% 2'FL	1 passage	100	0.3	6	0	Ruminococcus gnavus	6.13	2633562	Ruminococcus_gnavus_dasL2_031_061G1_concoct_16.fa	Bacteria	Firmicutes	Clostridia	Lachnospirales	Lachnospiraceae	Ruminococcus
I31	FT-1	11_EXP11_EXP54_MG1_29	R2	1BHI+0.6% mucin+0.03% 2'FL	1 passage	100	0.3	6	0	Klebsiella oxytoca	0.43	5844951	Klebsiella_oxytoca_dasL3_128_029G1_maxbin2.maxbin.002.fasta.fa	Bacteria	Proteobacteria	Gammaproteobacteria	Enterobacterales	Enterobacteriaceae	Klebsiella
I31	FT-1	11_EXP11_EXP54_MG1_29	R2	1BHI+0.6% mucin+0.03% 2'FL	1 passage	100	0.3	6	0	Longicatena innocuum	2.31	4027794	Longicatena_innocuum_dasL3_102_000G1_concoct_10.fa	Bacteria	Firmicutes	Bacilli	Erysipelotrichales	Erysipelotrichaceae	Longicatena
I31	FT-1	11_EXP11_EXP54_MG1_29	R2	1BHI+0.6% mucin+0.03% 2'FL	1 passage	100	0.3	6	0	Longicatena innocuum	3.39	3988082	Longicatena_innocuum_dasL3_083_088G1_concoct_26.fa	Bacteria	Firmicutes	Bacilli	Erysipelotrichales	Erysipelotrichaceae	Longicatena
I31	FT-1	11_EXP11_EXP54_MG1_29	R2	1BHI+0.6% mucin+0.03% 2'FL	1 passage	100	0.3	6	0	Bifidobacterium breve	4.32	2305082	Bifidobacterium_breve_dasL3_069_073G1_concoct_3.fa	Bacteria	Actinobacteria	Actinobacteria	Bifidobacteriales	Bifidobacteriaceae	Bifidobacterium
I31	FT-1	11_EXP11_EXP54_MG1_29	R2	1BHI+0.6% mucin+0.03% 2'FL	1 passage	100	0.3	6	0	Escherichia coli	50.13	4974006	Escherichia_coli_EXP21-MG1-9_S9_metabat_CURATED.1.fa.fa	Bacteria	Proteobacteria	Gammaproteobacteria	Enterobacterales	Enterobacteriaceae	Escherichia
I31	FT-1	11_EXP11_EXP54_MG1_29	R2	1BHI+0.6% mucin+0.03% 2'FL	1 passage	100	0.3	6	0	Escherichia coli	4.26	5006410	Escherichia_coli_EXP21-MG1-11_S11_maxbin2_CURATED.maxbin.001.fasta.fa	Bacteria	Proteobacteria	Gammaproteobacteria	Enterobacterales	Enterobacteriaceae	Escherichia
I31	FT-1	11_EXP11_EXP54_MG1_29	R2	1BHI+0.6% mucin+0.03% 2'FL	1 passage	100	0.3	6	0	Flavonifractor plautii	3.27	3806183	Flavonifractor_plautii_dasL1_007_000G1_concoct_30.fa	Bacteria	Firmicutes	Clostridia	Oscillospirales	Oscillospiraceae	Flavonifractor
I31	FT-1	11_EXP11_EXP54_MG1_30	R3	1BHI+0.6% mucin+0.03% 2'FL	1 passage	100	0.3	6	0	Escherichia coli	0.8	4698174	Escherichia_coli_dasL3_123_122G1_concoct_55.fa	Bacteria	Proteobacteria	Gammaproteobacteria	Enterobacterales	Enterobacteriaceae	Escherichia
I31	FT-1	11_EXP11_EXP54_MG1_30	R3	1BHI+0.6% mucin+0.03% 2'FL	1 passage	100	0.3	6	0	Escherichia coli	49.63	4974006	Escherichia_coli_EXP21-MG1-9_S9_metabat_CURATED.1.fa.fa	Bacteria	Proteobacteria	Gammaproteobacteria	Enterobacterales	Enterobacteriaceae	Escherichia
I31	FT-1	11_EXP11_EXP54_MG1_30	R3	1BHI+0.6% mucin+0.03% 2'FL	1 passage	100	0.3	6	0	Flavonifractor plautii	2.76	3806183	Flavonifractor_plautii_dasL1_007_000G1_concoct_30.fa	Bacteria	Firmicutes	Clostridia	Oscillospirales	Oscillospiraceae	Flavonifractor
I31	FT-1	11_EXP11_EXP54_MG1_30	R3	1BHI+0.6% mucin+0.03% 2'FL	1 passage	100	0.3	6	0	Escherichia coli	4.68	5006410	Escherichia_coli_EXP21-MG1-11_S11_maxbin2_CURATED.maxbin.001.fasta.fa	Bacteria	Proteobacteria	Gammaproteobacteria	Enterobacterales	Enterobacteriaceae	Escherichia
I31	FT-1	11_EXP11_EXP57_MG1_1	R1	1BHI+0.6% mucin+0.03% 2'FL	1 passage	100	0.3	6	0	Flavonifractor plautii	1.23	3806183	Flavonifractor_plautii_dasL1_007_000G1_concoct_30.fa	Bacteria	Firmicutes	Clostridia	Oscillospirales	Oscillospiraceae	Flavonifractor
I31	FT-1	11_EXP11_EXP57_MG1_1	R1	1BHI+0.6% mucin+0.03% 2'FL	1 passage	100	0.3	6	0	Escherichia coli	58.63	4974006	Escherichia_coli_EXP21-MG1-9_S9_metabat_CURATED.1.fa.fa	Bacteria	Proteobacteria	Gammaproteobacteria	Enterobacterales	Enterobacteriaceae	Escherichia
I31	FT-1	11_EXP11_EXP57_MG1_1	R1	1BHI+0.6% mucin+0.03% 2'FL	1 passage	100	0.3	6	0	Ruminococcus gnavus	2.94	2633562	Ruminococcus_gnavus_dasL2_031_061G1_concoct_16.fa	Bacteria	Firmicutes	Clostridia	Lachnospirales	Lachnospiraceae	Ruminococcus
I31	FT-1	11_EXP11_EXP57_MG1_1	R1	1BHI+0.6% mucin+0.03% 2'FL	1 passage	100	0.3	6	0	Enterocloster clostridioformis	6.51	5009717	Enterocloster_clostridioformis_dasL2_031_030G1_metabat.metabat.6.fa.fa	Bacteria	Firmicutes	Clostridia	Clostridiales	Lachnospiraceae	Enterocloster
I31	FT-1	11_EXP11_EXP57_MG1_1	R1	1BHI+0.6% mucin+0.03% 2'FL	1 passage	100	0.3	6	0	Veillonella seminalis	6.5	2131315	Veillonella_seminalis_dasL2_026_030G1_concoct_13.fa	Bacteria	Firmicutes	Negativicutes	Veillonellales	Veillonellaceae	Veillonella
I31	FT-1	11_EXP11_EXP57_MG1_2	R2	1BHI+0.6% mucin+0.03% 2'FL	1 passage	100	0.3	6	0	Veillonella seminalis	7	2131315	Veillonella_seminalis_dasL2_026_030G1_concoct_13.fa	Bacteria	Firmicutes	Negativicutes	Veillonellales	Veillonellaceae	Veillonella
I31	FT-1	11_EXP11_EXP57_MG1_2	R2	1BHI+0.6% mucin+0.03% 2'FL	1 passage	100	0.3	6	0	Ruminococcus gnavus	3.18	2633562	Ruminococcus_gnavus_dasL2_031_061G1_concoct_16.fa	Bacteria	Firmicutes	Clostridia	Lachnospirales	Lachnospiraceae	Ruminococcus
I31	FT-1	11_EXP11_EXP57_MG1_2	R2	1BHI+0.6% mucin+0.03% 2'FL	1 passage	100	0.3	6	0	Enterocloster clostridioformis	7.37	5009717	Enterocloster_clostridioformis_dasL2_031_030G1_metabat.metabat.6.fa.fa	Bacteria	Firmicutes	Clostridia	Clostridiales	Lachnospiraceae	Enterocloster
I31	FT-1	11_EXP11_EXP54_MG1_30	R3	1BHI+0.6% mucin+0.03% 2'FL	1 passage	100	0.3	6	0	Veillonella seminalis	8.23	2131315	Veillonella_seminalis_dasL2_026_030G1_concoct_13.fa	Bacteria	Firmicutes	Negativicutes	Veillonellales	Veillonellaceae	Veillonella
I31	FT-1	11_EXP11_EXP54_MG1_30	R3	1BHI+0.6% mucin+0.03% 2'FL	1 passage	100	0.3	6	0	Eggerthella lenta	5.93	3454921	Eggerthella_lenta_dasL2_038_245G1_maxbin2.maxbin.013.fasta.fa	Bacteria	Actinobacteria	Coriobacteriia	Coriobacteriales	Eggerthellaceae	Eggerthella
I31	FT-1	11_EXP11_EXP57_MG1_2	R2	1BHI+0.6% mucin+0.03% 2'FL	1 passage	100	0.3	6	0	Flavonifractor plautii	1.28	3806183	Flavonifractor_plautii_dasL1_007_000G1_concoct_30.fa	Bacteria	Firmicutes	Clostridia	Oscillospirales	Oscillospiraceae	Flavonifractor
I31	FT-1	11_EXP11_EXP54_MG1_28	R1	1BHI+0.6% mucin+0.03% 2'FL	1 passage	100	0.3	6	0	Escherichia coli	8.18	5006410	Escherichia_coli_EXP21-MG1-11_S11_maxbin2_CURATED.maxbin.001.fasta.fa	Bacteria	Proteobacteria	Gammaproteobacteria	Enterobacterales	Enterobacteriaceae	Escherichia
I31	FT-1	11_EXP11_EXP57_MG1_1	R1	1BHI+0.6% mucin+0.03% 2'FL	1 passage	100	0.3	6	0	Longicatena innocuum	1.62	3988082	Longicatena_innocuum_dasL3_083_088G1_concoct_26.fa	Bacteria	Firmicutes	Bacilli	Erysipelotrichales	Erysipelotrichaceae	Longicatena
I31	FT-1	11_EXP11_EXP57_MG1_2	R2	1BHI+0.6% mucin+0.03% 2'FL	1 passage	100	0.3	6	0	Bifidobacterium breve	8.85	2305082	Bifidobacterium_breve_dasL3_069_073G1_concoct_3.fa	Bacteria	Actinobacteria	Actinobacteria	Bifidobacteriales	Bifidobacteriaceae	Bifidobacterium
I31	FT-1	11_EXP11_EXP57_MG1_2	R2	1BHI+0.6% mucin+0.03% 2'FL	1 passage	100	0.3	6	0	Enterococcus gilvus	5.72	2772793	Enterococcus_gilvus_dasL3_072_057G1_concoct_10.fa	Bacteria	Firmicutes	Bacilli	Lactobacillales	Enterococcaceae	Enterococcus
I31	FT-1	11_EXP11_EXP57_MG1_2	R2	1BHI+0.6% mucin+0.03% 2'FL	1 passage	100	0.3	6	0	Longicatena innocuum	1.53	3988082	Longicatena_innocuum_dasL3_083_088G1_concoct_26.fa	Bacteria	Firmicutes	Bacilli	Erysipelotrichales	Erysipelotrichaceae	Longicatena
I31	FT-1	11_EXP11_EXP57_MG1_2	R2	1BHI+0.6% mucin+0.03% 2'FL	1 passage	100	0.3	6	0	Longicatena innocuum	1.06	4027794	Longicatena_innocuum_dasL3_102_000G1_concoct_10.fa	Bacteria	Firmicutes	Bacilli	Erysipelotrichales	Erysipelotrichaceae	Longicatena
I31	FT-1	11_EXP11_EXP57_MG1_2	R2	1BHI+0.6% mucin+0.03% 2'FL	1 passage	100	0.3	6	0	Eggerthella lenta	3.45	3454921	Eggerthella_lenta_dasL2_038_245G1_maxbin2.maxbin.013.fasta.fa	Bacteria	Actinobacteria	Coriobacteriia	Coriobacteriales	Eggerthellaceae	Eggerthella
I31	FT-1	11_EXP11_EXP57_MG1_2	R2	1BHI+0.6% mucin+0.03% 2'FL	1 passage	100	0.3	6	0	Escherichia coli	3.2	5006410	Escherichia_coli_EXP21-MG1-11_S11_maxbin2_CURATED.maxbin.001.fasta.fa	Bacteria	Proteobacteria	Gammaproteobacteria	Enterobacterales	Enterobacteriaceae	Escherichia
I31	FT-1	11_EXP11_EXP57_MG1_2	R2	1BHI+0.6% mucin+0.03% 2'FL	1 passage	100	0.3	6	0	Escherichia coli	57.37	4974006	Escherichia_coli_EXP21-MG1-9_S9_metabat_CURATED.1.fa.fa	Bacteria	Proteobacteria	Gammaproteobacteria	Enterobacterales	Enterobacteriaceae	Escherichia
I31	FT-1	11_EXP11_EXP54_MG1_30	R3	1BHI+0.6% mucin+0.03% 2'FL	1 passage	100	0.3	6	0	Enterocloster clostridioformis	2.58	5009717	Enterocloster_clostridioformis_dasL2_031_030G1_metabat.metabat.6.fa.fa	Bacteria	Firmicutes	Clostridia	Clostridiales	Lachnospiraceae	Enterocloster
I31	FT-1	11_EXP11_EXP54_MG1_30	R3	1BHI+0.6% mucin+0.03% 2'FL	1 passage	100	0.3	6	0	Ruminococcus gnavus	6.9	2633562	Ruminococcus_gnavus_dasL2_031_061G1_concoct_16.fa	Bacteria	Firmicutes	Clostridia	Lachnospirales	Lachnospiraceae	Ruminococcus
I31	FT-1	11_EXP11_EXP54_MG1_30	R3	1BHI+0.6% mucin+0.03% 2'FL	1 passage	100	0.3	6	0	Bifidobacterium breve	3.66	2305082	Bifidobacterium_breve_dasL3_069_073G1_concoct_3.fa	Bacteria	Actinobacteria	Actinobacteria	Bifidobacteriales	Bifidobacteriaceae	Bifidobacterium
I31	FT-1	11_EXP11_EXP54_MG1_30	R3	1BHI+0.6% mucin+0.03% 2'FL	1 passage	100	0.3	6	0	Enterococcus gilvus	7.61	2772793	Enterococcus_gilvus_dasL3_072_057G1_concoct_10.fa	Bacteria	Firmicutes	Bacilli	Lactobacillales	Enterococcaceae	Enterococcus
I31	FT-1	11_EXP11_EXP54_MG1_30	R3	1BHI+0.6% mucin+0.03% 2'FL	1 passage	100	0.3	6	0	Longicatena innocuum	4.09	3988082	Longicatena_innocuum_dasL3_083_088G1_concoct_26.fa	Bacteria	Firmicutes	Bacilli	Erysipelotrichales	Erysipelotrichaceae	Longicatena
I31	FT-1	11_EXP11_EXP54_MG1_30	R3	1BHI+0.6% mucin+0.03% 2'FL	1 passage	100	0.3	6	0	Longicatena innocuum	2.7	4027794	Longicatena_innocuum_dasL3_102_000G1_concoct_10.fa	Bacteria	Firmicutes	Bacilli	Erysipelotrichales	Erysipelotrichaceae	Longicatena
I31	FT-1	11_EXP11_EXP57_MG1_1	R1	1BHI+0.6% mucin+0.03% 2'FL	1 passage	100	0.3	6	0	Bifidobacterium breve	8	2305082	Bifidobacterium_breve_dasL3_069_073G1_concoct_3.fa	Bacteria	Actinobacteria	Actinobacteria	Bifidobacteriales	Bifidobacteriaceae	Bifidobacterium
I31	FT-1	11_EXP11_EXP57_MG1_1	R1	1BHI+0.6% mucin+0.03% 2'FL	1 passage	100	0.3	6	0	Escherichia coli	3.35	5006410	Escherichia_coli_EXP21-MG1-11_S11_maxbin2_CURATED.maxbin.001.fasta.fa	Bacteria	Proteobacteria	Gammaproteobacteria	Enterobacterales	Enterobacteriaceae	Escherichia
I31	FT-1	11_EXP11_EXP54_MG1_28	R1	1BHI+0.6% mucin+0.03% 2'FL	1 passage	100	0.3	6	0	Klebsiella oxytoca	0.24	5844951	Klebsiella_oxytoca_dasL3_128_029G1_maxbin2.maxbin.002.fasta.fa	Bacteria	Proteobacteria	Gammaproteobacteria	Enterobacterales	Enterobacteriaceae	Klebsiella
I31	FT-1	11_EXP11_EXP54_MG1_28	R1	1BHI+0.6% mucin+0.03% 2'FL	1 passage	100	0.3	6	0	Bifidobacterium breve	3.38	2305082	Bifidobacterium_breve_dasL3_069_073G1_concoct_3.fa	Bacteria	Actinobacteria	Actinobacteria	Bifidobacteriales	Bifidobacteriaceae	Bifidobacterium
I31	FT-1	11_EXP11_EXP54_MG1_28	R1	1BHI+0.6% mucin+0.03% 2'FL	1 passage	100	0.3	6	0	Enterococcus gilvus	7.04	2772793	Enterococcus_gilvus_dasL3_072_057G1_concoct_10.fa	Bacteria	Firmicutes	Bacilli	Lactobacillales	Enterococcaceae	Enterococcus
I31	FT-1	11_EXP11_EXP54_MG1_28	R1	1BHI+0.6% mucin+0.03% 2'FL	1 passage	100	0.3	6	0	Longicatena innocuum	3.85	3988082	Longicatena_innocuum_dasL3_083_088G1_concoct_26.fa	Bacteria	Firmicutes	Bacilli	Erysipelotrichales	Erysipelotrichaceae	Longicatena
I31	FT-1	11_EXP11_EXP54_MG1_28	R1	1BHI+0.6% mucin+0.03% 2'FL	1 passage	100	0.3	6	0	Longicatena innocuum	2.51	4027794	Longicatena_innocuum_dasL3_102_000G1_concoct_10.fa	Bacteria	Firmicutes	Bacilli	Erysipelotrichales	Erysipelotrichaceae	Longicatena
I31	FT-1	11_EXP11_EXP54_MG1_28	R1	1BHI+0.6% mucin+0.03% 2'FL	1 passage	100	0.3	6	0	Escherichia coli	0.91	4698174	Escherichia_coli_dasL3_123_122G1_concoct_55.fa	Bacteria	Proteobacteria	Gammaproteobacteria	Enterobacterales	Enterobacteriaceae	Escherichia
I31	FT-1	11_EXP11_EXP54_MG1_29	R2	1BHI+0.6% mucin+0.03% 2'FL	1 passage	100	0.3	6	0	Enterococcus gilvus	6.62	2772793	Enterococcus_gilvus_dasL3_072_057G1_concoct_10.fa	Bacteria	Firmicutes	Bacilli	Lactobacillales	Enterococcaceae	Enterococcus
I31	FT-1	11_EXP11_EXP57_MG1_1	R1	1BHI+0.6% mucin+0.03% 2'FL	1 passage	100	0.3	6	0	Longicatena innocuum	1.13	4027794	Longicatena_innocuum_dasL3_102_000G1_concoct_10.fa	Bacteria	Firmicutes	Bacilli	Erysipelotrichales	Erysipelotrichaceae	Longicatena
I31	FT-1	11_EXP11_EXP57_MG1_1	R1	1BHI+0.6% mucin+0.03% 2'FL	1 passage	100	0.3	6	0	Klebsiella oxytoca	0.2	5844951	Klebsiella_oxytoca_dasL3_128_029G1_maxbin2.maxbin.002.fasta.fa	Bacteria	Proteobacteria	Gammaproteobacteria	Enterobacterales	Enterobacteriaceae	Klebsiella
I31	FT-1	11_EXP11_EXP57_MG1_1	R1	1BHI+0.6% mucin+0.03% 2'FL	1 passage	100	0.3	6	0	Enterococcus gilvus	5.82	2772793	Enterococcus_gilvus_dasL3_072_057G1_concoct_10.fa	Bacteria	Firmicutes	Bacilli	Lactobacillales	Enterococcaceae	Enterococcus
I31	FT-1	11_EXP11_EXP57_MG1_1	R1	1BHI+0.6% mucin+0.03% 2'FL	1 passage	100	0.3	6	0	Eggerthella lenta	4.07	3454921	Eggerthella_lenta_dasL2_038_245G1_maxbin2.maxbin.013.fasta.fa	Bacteria	Actinobacteria	Coriobacteriia	Coriobacteriales	Eggerthellaceae	Eggerthella
I31	FT-1	11_EXP11_EXP54_MG1_28	R1	1BHI+0.6% mucin+0.03% 2'FL	1 passage	100	0.3	6	0	Eggerthella lenta	6.02	3454921	Eggerthella_lenta_dasL2_038_245G1_maxbin2.maxbin.013.fasta.fa	Bacteria	Actinobacteria	Coriobacteriia	Coriobacteriales	Eggerthellaceae	Eggerthella
I31	FT-1	11_EXP11_EXP54_MG1_33	R1	1BHI+0.6% mucin+0.15% 2'FL	1 passage	100	1.5	6	0	Longicatena innocuum	3.23	3988082	Longicatena_innocuum_dasL3_083_088G1_concoct_26.fa	Bacteria	Firmicutes	Bacilli	Erysipelotrichales	Erysipelotrichaceae	Longicatena
I31	FT-1	11_EXP11_EXP54_MG1_33	R1	1BHI+0.6% mucin+0.15% 2'FL	1 passage	100	1.5	6	0	Enterococcus gilvus	6.89	2772793	Enterococcus_gilvus_dasL3_072_057G1_concoct_10.fa	Bacteria	Firmicutes	Bacilli	Lactobacillales	Enterococcaceae	Enterococcus
I31	FT-1	11_EXP11_EXP54_MG1_33	R1	1BHI+0.6% mucin+0.15% 2'FL	1 passage	100	1.5	6	0	Escherichia coli	2.16	5006410	Escherichia_coli_EXP21-MG1-11_S11_maxbin2_CURATED.maxbin.001.fasta.fa	Bacteria	Proteobacteria	Gammaproteobacteria	Enterobacterales	Enterobacteriaceae	Escherichia
I31	FT-1	11_EXP11_EXP54_MG1_33	R1	1BHI+0.6% mucin+0.15% 2'FL	1 passage	100	1.5	6	0	Ruminococcus gnavus	6.71	2633562	Ruminococcus_gnavus_dasL2_031_061G1_concoct_16.fa	Bacteria	Firmicutes	Clostridia	Lachnospirales	Lachnospiraceae	Ruminococcus
I31	FT-1	11_EXP11_EXP54_MG1_33	R1	1BHI+0.6% mucin+0.15% 2'FL	1 passage	100	1.5	6	0	Escherichia coli	0.87	4698174	Escherichia_coli_dasL3_123_122G1_concoct_55.fa	Bacteria	Proteobacteria	Gammaproteobacteria	Enterobacterales	Enterobacteriaceae	Escherichia
I31	FT-1	11_EXP11_EXP54_MG1_33	R1	1BHI+0.6% mucin+0.15% 2'FL	1 passage	100	1.5	6	0	Veillonella seminalis	8.1	2131315	Veillonella_seminalis_dasL2_026_030G1_concoct_13.fa	Bacteria	Firmicutes	Negativicutes	Veillonellales	Veillonellaceae	Veillonella
I31	FT-1	11_EXP11_EXP54_MG1_33	R1	1BHI+0.6% mucin+0.15% 2'FL	1 passage	100	1.5	6	0	Bifidobacterium breve	7.35	2305082	Bifidobacterium_breve_dasL3_069_073G1_concoct_3.fa	Bacteria	Actinobacteria	Actinobacteria	Bifidobacteriales	Bifidobacteriaceae	Bifidobacterium
I31	FT-1	11_EXP11_EXP54_MG1_34	R2	1BHI+0.6% mucin+0.15% 2'FL	1 passage	100	1.5	6	0	Flavonifractor plautii	2.71	3806183	Flavonifractor_plautii_dasL1_007_000G1_concoct_30.fa	Bacteria	Firmicutes	Clostridia	Oscillospirales	Oscillospiraceae	Flavonifractor
I31	FT-1	11_EXP11_EXP54_MG1_33	R1	1BHI+0.6% mucin+0.15% 2'FL	1 passage	100	1.5	6	0	Longicatena innocuum	2.13	4027794	Longicatena_innocuum_dasL3_102_000G1_concoct_10.fa	Bacteria	Firmicutes	Bacilli	Erysipelotrichales	Erysipelotrichaceae	Longicatena
I31	FT-1	11_EXP11_EXP54_MG1_33	R1	1BHI+0.6% mucin+0.15% 2'FL	1 passage	100	1.5	6	0	Escherichia coli	51.28	4974006	Escherichia_coli_EXP21-MG1-9_S9_metabat_CURATED.1.fa.fa	Bacteria	Proteobacteria	Gammaproteobacteria	Enterobacterales	Enterobacteriaceae	Escherichia
I31	FT-1	11_EXP11_EXP54_MG1_33	R1	1BHI+0.6% mucin+0.15% 2'FL	1 passage	100	1.5	6	0	Flavonifractor plautii	2.68	3806183	Flavonifractor_plautii_dasL1_007_000G1_concoct_30.fa	Bacteria	Firmicutes	Clostridia	Oscillospirales	Oscillospiraceae	Flavonifractor
I31	FT-1	11_EXP11_EXP54_MG1_33	R1	1BHI+0.6% mucin+0.15% 2'FL	1 passage	100	1.5	6	0	Eggerthella lenta	5.68	3454921	Eggerthella_lenta_dasL2_038_245G1_maxbin2.maxbin.013.fasta.fa	Bacteria	Actinobacteria	Coriobacteriia	Coriobacteriales	Eggerthellaceae	Eggerthella
I31	FT-1	11_EXP11_EXP54_MG1_35	R3	1BHI+0.6% mucin+0.15% 2'FL	1 passage	100	1.5	6	0	Ruminococcus gnavus	7.83	2633562	Ruminococcus_gnavus_dasL2_031_061G1_concoct_16.fa	Bacteria	Firmicutes	Clostridia	Lachnospirales	Lachnospiraceae	Ruminococcus
I31	FT-1	11_EXP11_EXP54_MG1_35	R3	1BHI+0.6% mucin+0.15% 2'FL	1 passage	100	1.5	6	0	Escherichia coli	0.7	4698174	Escherichia_coli_dasL3_123_122G1_concoct_55.fa	Bacteria	Proteobacteria	Gammaproteobacteria	Enterobacterales	Enterobacteriaceae	Escherichia
I31	FT-1	11_EXP11_EXP54_MG1_35	R3	1BHI+0.6% mucin+0.15% 2'FL	1 passage	100	1.5	6	0	Veillonella seminalis	10.15	2131315	Veillonella_seminalis_dasL2_026_030G1_concoct_13.fa	Bacteria	Firmicutes	Negativicutes	Veillonellales	Veillonellaceae	Veillonella
I31	FT-1	11_EXP11_EXP54_MG1_33	R1	1BHI+0.6% mucin+0.15% 2'FL	1 passage	100	1.5	6	0	Enterocloster clostridioformis	2.91	5009717	Enterocloster_clostridioformis_dasL2_031_030G1_metabat.metabat.6.fa.fa	Bacteria	Firmicutes	Clostridia	Clostridiales	Lachnospiraceae	Enterocloster
I31	FT-1	11_EXP11_EXP54_MG1_35	R3	1BHI+0.6% mucin+0.15% 2'FL	1 passage	100	1.5	6	0	Longicatena innocuum	2.68	4027794	Longicatena_innocuum_dasL3_102_000G1_concoct_10.fa	Bacteria	Firmicutes	Bacilli	Erysipelotrichales	Erysipelotrichaceae	Longicatena
I31	FT-1	11_EXP11_EXP54_MG1_35	R3	1BHI+0.6% mucin+0.15% 2'FL	1 passage	100	1.5	6	0	Longicatena innocuum	4.17	3988082	Longicatena_innocuum_dasL3_083_088G1_concoct_26.fa	Bacteria	Firmicutes	Bacilli	Erysipelotrichales	Erysipelotrichaceae	Longicatena
I31	FT-1	11_EXP11_EXP54_MG1_35	R3	1BHI+0.6% mucin+0.15% 2'FL	1 passage	100	1.5	6	0	Clostridium neonatale	0.18	4285044	Clostridium_neonatale_dasL3_122_064G1_metabat.metabat.2.fa_sub.fa	Bacteria	Firmicutes	Clostridia	Clostridiales	Clostridiaceae	Clostridium
I31	FT-1	11_EXP11_EXP54_MG1_35	R3	1BHI+0.6% mucin+0.15% 2'FL	1 passage	100	1.5	6	0	Escherichia coli	0.9	4087193	Escherichia_coli_dasL3_079_234G1_concoct_17.fa	Bacteria	Proteobacteria	Gammaproteobacteria	Enterobacterales	Enterobacteriaceae	Escherichia
I31	FT-1	11_EXP11_EXP54_MG1_35	R3	1BHI+0.6% mucin+0.15% 2'FL	1 passage	100	1.5	6	0	Enterococcus gilvus	9.08	2772793	Enterococcus_gilvus_dasL3_072_057G1_concoct_10.fa	Bacteria	Firmicutes	Bacilli	Lactobacillales	Enterococcaceae	Enterococcus
I31	FT-1	11_EXP11_EXP54_MG1_35	R3	1BHI+0.6% mucin+0.15% 2'FL	1 passage	100	1.5	6	0	Eggerthella lenta	4.7	3454921	Eggerthella_lenta_dasL2_038_245G1_maxbin2.maxbin.013.fasta.fa	Bacteria	Actinobacteria	Coriobacteriia	Coriobacteriales	Eggerthellaceae	Eggerthella
I31	FT-1	11_EXP11_EXP54_MG1_35	R3	1BHI+0.6% mucin+0.15% 2'FL	1 passage	100	1.5	6	0	Escherichia coli	6.65	5006410	Escherichia_coli_EXP21-MG1-11_S11_maxbin2_CURATED.maxbin.001.fasta.fa	Bacteria	Proteobacteria	Gammaproteobacteria	Enterobacterales	Enterobacteriaceae	Escherichia
I31	FT-1	11_EXP11_EXP54_MG1_35	R3	1BHI+0.6% mucin+0.15% 2'FL	1 passage	100	1.5	6	0	Escherichia coli	41.97	4974006	Escherichia_coli_EXP21-MG1-9_S9_metabat_CURATED.1.fa.fa	Bacteria	Proteobacteria	Gammaproteobacteria	Enterobacterales	Enterobacteriaceae	Escherichia
I31	FT-1	11_EXP11_EXP54_MG1_35	R3	1BHI+0.6% mucin+0.15% 2'FL	1 passage	100	1.5	6	0	Flavonifractor plautii	2.54	3806183	Flavonifractor_plautii_dasL1_007_000G1_concoct_30.fa	Bacteria	Firmicutes	Clostridia	Oscillospirales	Oscillospiraceae	Flavonifractor
I31	FT-1	11_EXP11_EXP54_MG1_34	R2	1BHI+0.6% mucin+0.15% 2'FL	1 passage	100	1.5	6	0	Veillonella seminalis	8.02	2131315	Veillonella_seminalis_dasL2_026_030G1_concoct_13.fa	Bacteria	Firmicutes	Negativicutes	Veillonellales	Veillonellaceae	Veillonella
I31	FT-1	11_EXP11_EXP54_MG1_35	R3	1BHI+0.6% mucin+0.15% 2'FL	1 passage	100	1.5	6	0	Enterocloster clostridioformis	1.65	5009717	Enterocloster_clostridioformis_dasL2_031_030G1_metabat.metabat.6.fa.fa	Bacteria	Firmicutes	Clostridia	Clostridiales	Lachnospiraceae	Enterocloster
I31	FT-1	11_EXP11_EXP54_MG1_35	R3	1BHI+0.6% mucin+0.15% 2'FL	1 passage	100	1.5	6	0	Bifidobacterium breve	6.79	2305082	Bifidobacterium_breve_dasL3_069_073G1_concoct_3.fa	Bacteria	Actinobacteria	Actinobacteria	Bifidobacteriales	Bifidobacteriaceae	Bifidobacterium
I31	FT-1	11_EXP11_EXP54_MG1_34	R2	1BHI+0.6% mucin+0.15% 2'FL	1 passage	100	1.5	6	0	Longicatena innocuum	2.19	4027794	Longicatena_innocuum_dasL3_102_000G1_concoct_10.fa	Bacteria	Firmicutes	Bacilli	Erysipelotrichales	Erysipelotrichaceae	Longicatena
I31	FT-1	11_EXP11_EXP54_MG1_34	R2	1BHI+0.6% mucin+0.15% 2'FL	1 passage	100	1.5	6	0	Bifidobacterium breve	7.07	2305082	Bifidobacterium_breve_dasL3_069_073G1_concoct_3.fa	Bacteria	Actinobacteria	Actinobacteria	Bifidobacteriales	Bifidobacteriaceae	Bifidobacterium
I31	FT-1	11_EXP11_EXP54_MG1_34	R2	1BHI+0.6% mucin+0.15% 2'FL	1 passage	100	1.5	6	0	Enterococcus gilvus	6.69	2772793	Enterococcus_gilvus_dasL3_072_057G1_concoct_10.fa	Bacteria	Firmicutes	Bacilli	Lactobacillales	Enterococcaceae	Enterococcus
I31	FT-1	11_EXP11_EXP54_MG1_34	R2	1BHI+0.6% mucin+0.15% 2'FL	1 passage	100	1.5	6	0	Escherichia coli	2.72	5006410	Escherichia_coli_EXP21-MG1-11_S11_maxbin2_CURATED.maxbin.001.fasta.fa	Bacteria	Proteobacteria	Gammaproteobacteria	Enterobacterales	Enterobacteriaceae	Escherichia
I31	FT-1	11_EXP11_EXP54_MG1_34	R2	1BHI+0.6% mucin+0.15% 2'FL	1 passage	100	1.5	6	0	Escherichia coli	52.48	4974006	Escherichia_coli_EXP21-MG1-9_S9_metabat_CURATED.1.fa.fa	Bacteria	Proteobacteria	Gammaproteobacteria	Enterobacterales	Enterobacteriaceae	Escherichia
I31	FT-1	11_EXP11_EXP54_MG1_34	R2	1BHI+0.6% mucin+0.15% 2'FL	1 passage	100	1.5	6	0	Longicatena innocuum	3.36	3988082	Longicatena_innocuum_dasL3_083_088G1_concoct_26.fa	Bacteria	Firmicutes	Bacilli	Erysipelotrichales	Erysipelotrichaceae	Longicatena
I31	FT-1	11_EXP11_EXP54_MG1_34	R2	1BHI+0.6% mucin+0.15% 2'FL	1 passage	100	1.5	6	0	Klebsiella oxytoca	0.16	5844951	Klebsiella_oxytoca_dasL3_128_029G1_maxbin2.maxbin.002.fasta.fa	Bacteria	Proteobacteria	Gammaproteobacteria	Enterobacterales	Enterobacteriaceae	Klebsiella
I31	FT-1	11_EXP11_EXP54_MG1_34	R2	1BHI+0.6% mucin+0.15% 2'FL	1 passage	100	1.5	6	0	Ruminococcus gnavus	6.61	2633562	Ruminococcus_gnavus_dasL2_031_061G1_concoct_16.fa	Bacteria	Firmicutes	Clostridia	Lachnospirales	Lachnospiraceae	Ruminococcus
I31	FT-1	11_EXP11_EXP54_MG1_34	R2	1BHI+0.6% mucin+0.15% 2'FL	1 passage	100	1.5	6	0	Eggerthella lenta	6.13	3454921	Eggerthella_lenta_dasL2_038_245G1_maxbin2.maxbin.013.fasta.fa	Bacteria	Actinobacteria	Coriobacteriia	Coriobacteriales	Eggerthellaceae	Eggerthella
I31	FT-1	11_EXP11_EXP54_MG1_34	R2	1BHI+0.6% mucin+0.15% 2'FL	1 passage	100	1.5	6	0	Enterocloster clostridioformis	1.87	5009717	Enterocloster_clostridioformis_dasL2_031_030G1_metabat.metabat.6.fa.fa	Bacteria	Firmicutes	Clostridia	Clostridiales	Lachnospiraceae	Enterocloster
I31	FT-1	10_EXP10_EXP51_MG1_28_1BHI+1.5x mucin+3g/L 2'FL	R2	1BHI+0.6% mucin+0.3% 2'FL	1 passage	100	3	6	0	Ruminococcus gnavus	2.9	2633562	Ruminococcus_gnavus_dasL2_031_061G1_concoct_16.fa	Bacteria	Firmicutes	Clostridia	Lachnospirales	Lachnospiraceae	Ruminococcus
I31	FT-1	11_EXP11_EXP57_MG1_4	R2	1BHI+0.6% mucin+0.3% 2'FL	1 passage	100	3	6	0	Escherichia coli	43.6	4974006	Escherichia_coli_EXP21-MG1-9_S9_metabat_CURATED.1.fa.fa	Bacteria	Proteobacteria	Gammaproteobacteria	Enterobacterales	Enterobacteriaceae	Escherichia
I31	FT-1	11_EXP11_EXP57_MG1_4	R2	1BHI+0.6% mucin+0.3% 2'FL	1 passage	100	3	6	0	Longicatena innocuum	0.14	3988082	Longicatena_innocuum_dasL3_083_088G1_concoct_26.fa	Bacteria	Firmicutes	Bacilli	Erysipelotrichales	Erysipelotrichaceae	Longicatena
I31	FT-1	11_EXP11_EXP57_MG1_4	R2	1BHI+0.6% mucin+0.3% 2'FL	1 passage	100	3	6	0	Bifidobacterium breve	33.45	2305082	Bifidobacterium_breve_dasL3_069_073G1_concoct_3.fa	Bacteria	Actinobacteria	Actinobacteria	Bifidobacteriales	Bifidobacteriaceae	Bifidobacterium
I31	FT-1	11_EXP11_EXP57_MG1_4	R2	1BHI+0.6% mucin+0.3% 2'FL	1 passage	100	3	6	0	Enterococcus gilvus	6.06	2772793	Enterococcus_gilvus_dasL3_072_057G1_concoct_10.fa	Bacteria	Firmicutes	Bacilli	Lactobacillales	Enterococcaceae	Enterococcus
I31	FT-1	10_EXP10_EXP51_MG1_27_1BHI+1.5x mucin+3g/L 2'FL	R1	1BHI+0.6% mucin+0.3% 2'FL	1 passage	100	3	6	0	Bifidobacterium breve	34.24	2305082	Bifidobacterium_breve_dasL3_069_073G1_concoct_3.fa	Bacteria	Actinobacteria	Actinobacteria	Bifidobacteriales	Bifidobacteriaceae	Bifidobacterium
I31	FT-1	11_EXP11_EXP54_MG1_31	R1	1BHI+0.6% mucin+0.3% 2'FL	1 passage	100	3	6	0	Escherichia coli	29.23	4974006	Escherichia_coli_EXP21-MG1-9_S9_metabat_CURATED.1.fa.fa	Bacteria	Proteobacteria	Gammaproteobacteria	Enterobacterales	Enterobacteriaceae	Escherichia
I31	FT-1	11_EXP11_EXP57_MG1_4	R2	1BHI+0.6% mucin+0.3% 2'FL	1 passage	100	3	6	0	Veillonella seminalis	12.32	2131315	Veillonella_seminalis_dasL2_026_030G1_concoct_13.fa	Bacteria	Firmicutes	Negativicutes	Veillonellales	Veillonellaceae	Veillonella
I31	FT-1	11_EXP11_EXP57_MG1_4	R2	1BHI+0.6% mucin+0.3% 2'FL	1 passage	100	3	6	0	Ruminococcus gnavus	0.19	2633562	Ruminococcus_gnavus_dasL2_031_061G1_concoct_16.fa	Bacteria	Firmicutes	Clostridia	Lachnospirales	Lachnospiraceae	Ruminococcus
I31	FT-1	11_EXP11_EXP57_MG1_4	R2	1BHI+0.6% mucin+0.3% 2'FL	1 passage	100	3	6	0	Eggerthella lenta	0.54	3454921	Eggerthella_lenta_dasL2_038_245G1_maxbin2.maxbin.013.fasta.fa	Bacteria	Actinobacteria	Coriobacteriia	Coriobacteriales	Eggerthellaceae	Eggerthella
I31	FT-1	11_EXP11_EXP57_MG1_4	R2	1BHI+0.6% mucin+0.3% 2'FL	1 passage	100	3	6	0	Escherichia coli	3.7	5006410	Escherichia_coli_EXP21-MG1-11_S11_maxbin2_CURATED.maxbin.001.fasta.fa	Bacteria	Proteobacteria	Gammaproteobacteria	Enterobacterales	Enterobacteriaceae	Escherichia
I31	FT-1	11_EXP11_EXP54_MG1_32	R2	1BHI+0.6% mucin+0.3% 2'FL	1 passage	100	3	6	0	Enterococcus gilvus	7.57	2772793	Enterococcus_gilvus_dasL3_072_057G1_concoct_10.fa	Bacteria	Firmicutes	Bacilli	Lactobacillales	Enterococcaceae	Enterococcus
I31	FT-1	11_EXP11_EXP54_MG1_32	R2	1BHI+0.6% mucin+0.3% 2'FL	1 passage	100	3	6	0	Bifidobacterium breve	42.12	2305082	Bifidobacterium_breve_dasL3_069_073G1_concoct_3.fa	Bacteria	Actinobacteria	Actinobacteria	Bifidobacteriales	Bifidobacteriaceae	Bifidobacterium
I31	FT-1	11_EXP11_EXP54_MG1_32	R2	1BHI+0.6% mucin+0.3% 2'FL	1 passage	100	3	6	0	Eggerthella lenta	2.86	3454921	Eggerthella_lenta_dasL2_038_245G1_maxbin2.maxbin.013.fasta.fa	Bacteria	Actinobacteria	Coriobacteriia	Coriobacteriales	Eggerthellaceae	Eggerthella
I31	FT-1	11_EXP11_EXP54_MG1_31	R1	1BHI+0.6% mucin+0.3% 2'FL	1 passage	100	3	6	0	Bifidobacterium breve	36.5	2305082	Bifidobacterium_breve_dasL3_069_073G1_concoct_3.fa	Bacteria	Actinobacteria	Actinobacteria	Bifidobacteriales	Bifidobacteriaceae	Bifidobacterium
I31	FT-1	11_EXP11_EXP54_MG1_31	R1	1BHI+0.6% mucin+0.3% 2'FL	1 passage	100	3	6	0	Ruminococcus gnavus	1.63	2633562	Ruminococcus_gnavus_dasL2_031_061G1_concoct_16.fa	Bacteria	Firmicutes	Clostridia	Lachnospirales	Lachnospiraceae	Ruminococcus
I31	FT-1	11_EXP11_EXP54_MG1_31	R1	1BHI+0.6% mucin+0.3% 2'FL	1 passage	100	3	6	0	Eggerthella lenta	3.44	3454921	Eggerthella_lenta_dasL2_038_245G1_maxbin2.maxbin.013.fasta.fa	Bacteria	Actinobacteria	Coriobacteriia	Coriobacteriales	Eggerthellaceae	Eggerthella
I31	FT-1	11_EXP11_EXP54_MG1_31	R1	1BHI+0.6% mucin+0.3% 2'FL	1 passage	100	3	6	0	Veillonella seminalis	13.86	2131315	Veillonella_seminalis_dasL2_026_030G1_concoct_13.fa	Bacteria	Firmicutes	Negativicutes	Veillonellales	Veillonellaceae	Veillonella
I31	FT-1	11_EXP11_EXP54_MG1_32	R2	1BHI+0.6% mucin+0.3% 2'FL	1 passage	100	3	6	0	Ruminococcus gnavus	2.27	2633562	Ruminococcus_gnavus_dasL2_031_061G1_concoct_16.fa	Bacteria	Firmicutes	Clostridia	Lachnospirales	Lachnospiraceae	Ruminococcus
I31	FT-1	11_EXP11_EXP54_MG1_32	R2	1BHI+0.6% mucin+0.3% 2'FL	1 passage	100	3	6	0	Veillonella seminalis	12.18	2131315	Veillonella_seminalis_dasL2_026_030G1_concoct_13.fa	Bacteria	Firmicutes	Negativicutes	Veillonellales	Veillonellaceae	Veillonella
I31	FT-1	11_EXP11_EXP57_MG1_3	R1	1BHI+0.6% mucin+0.3% 2'FL	1 passage	100	3	6	0	Ruminococcus gnavus	0.24	2633562	Ruminococcus_gnavus_dasL2_031_061G1_concoct_16.fa	Bacteria	Firmicutes	Clostridia	Lachnospirales	Lachnospiraceae	Ruminococcus
I31	FT-1	11_EXP11_EXP57_MG1_3	R1	1BHI+0.6% mucin+0.3% 2'FL	1 passage	100	3	6	0	Escherichia coli	39.84	4974006	Escherichia_coli_EXP21-MG1-9_S9_metabat_CURATED.1.fa.fa	Bacteria	Proteobacteria	Gammaproteobacteria	Enterobacterales	Enterobacteriaceae	Escherichia
I31	FT-1	11_EXP11_EXP57_MG1_3	R1	1BHI+0.6% mucin+0.3% 2'FL	1 passage	100	3	6	0	Escherichia coli	3.1	5006410	Escherichia_coli_EXP21-MG1-11_S11_maxbin2_CURATED.maxbin.001.fasta.fa	Bacteria	Proteobacteria	Gammaproteobacteria	Enterobacterales	Enterobacteriaceae	Escherichia
I31	FT-1	11_EXP11_EXP57_MG1_3	R1	1BHI+0.6% mucin+0.3% 2'FL	1 passage	100	3	6	0	Escherichia coli	0.87	4698174	Escherichia_coli_dasL3_123_122G1_concoct_55.fa	Bacteria	Proteobacteria	Gammaproteobacteria	Enterobacterales	Enterobacteriaceae	Escherichia
I31	FT-1	11_EXP11_EXP54_MG1_31	R1	1BHI+0.6% mucin+0.3% 2'FL	1 passage	100	3	6	0	Escherichia coli	6.58	5006410	Escherichia_coli_EXP21-MG1-11_S11_maxbin2_CURATED.maxbin.001.fasta.fa	Bacteria	Proteobacteria	Gammaproteobacteria	Enterobacterales	Enterobacteriaceae	Escherichia
I31	FT-1	11_EXP11_EXP54_MG1_31	R1	1BHI+0.6% mucin+0.3% 2'FL	1 passage	100	3	6	0	Enterococcus gilvus	7.67	2772793	Enterococcus_gilvus_dasL3_072_057G1_concoct_10.fa	Bacteria	Firmicutes	Bacilli	Lactobacillales	Enterococcaceae	Enterococcus
I31	FT-1	11_EXP11_EXP54_MG1_31	R1	1BHI+0.6% mucin+0.3% 2'FL	1 passage	100	3	6	0	Escherichia coli	0.61	4087193	Escherichia_coli_dasL3_079_234G1_concoct_17.fa	Bacteria	Proteobacteria	Gammaproteobacteria	Enterobacterales	Enterobacteriaceae	Escherichia
I31	FT-1	11_EXP11_EXP54_MG1_31	R1	1BHI+0.6% mucin+0.3% 2'FL	1 passage	100	3	6	0	Escherichia coli	0.49	4698174	Escherichia_coli_dasL3_123_122G1_concoct_55.fa	Bacteria	Proteobacteria	Gammaproteobacteria	Enterobacterales	Enterobacteriaceae	Escherichia
I31	FT-1	11_EXP11_EXP54_MG1_32	R2	1BHI+0.6% mucin+0.3% 2'FL	1 passage	100	3	6	0	Escherichia coli	2.2	5006410	Escherichia_coli_EXP21-MG1-11_S11_maxbin2_CURATED.maxbin.001.fasta.fa	Bacteria	Proteobacteria	Gammaproteobacteria	Enterobacterales	Enterobacteriaceae	Escherichia
I31	FT-1	11_EXP11_EXP54_MG1_32	R2	1BHI+0.6% mucin+0.3% 2'FL	1 passage	100	3	6	0	Escherichia coli	30.37	4974006	Escherichia_coli_EXP21-MG1-9_S9_metabat_CURATED.1.fa.fa	Bacteria	Proteobacteria	Gammaproteobacteria	Enterobacterales	Enterobacteriaceae	Escherichia
I31	FT-1	11_EXP11_EXP54_MG1_32	R2	1BHI+0.6% mucin+0.3% 2'FL	1 passage	100	3	6	0	Escherichia coli	0.45	4698174	Escherichia_coli_dasL3_123_122G1_concoct_55.fa	Bacteria	Proteobacteria	Gammaproteobacteria	Enterobacterales	Enterobacteriaceae	Escherichia
I31	FT-1	11_EXP11_EXP57_MG1_3	R1	1BHI+0.6% mucin+0.3% 2'FL	1 passage	100	3	6	0	Enterococcus gilvus	6.48	2772793	Enterococcus_gilvus_dasL3_072_057G1_concoct_10.fa	Bacteria	Firmicutes	Bacilli	Lactobacillales	Enterococcaceae	Enterococcus
I31	FT-1	11_EXP11_EXP57_MG1_3	R1	1BHI+0.6% mucin+0.3% 2'FL	1 passage	100	3	6	0	Bifidobacterium breve	34.71	2305082	Bifidobacterium_breve_dasL3_069_073G1_concoct_3.fa	Bacteria	Actinobacteria	Actinobacteria	Bifidobacteriales	Bifidobacteriaceae	Bifidobacterium
I31	FT-1	11_EXP11_EXP57_MG1_3	R1	1BHI+0.6% mucin+0.3% 2'FL	1 passage	100	3	6	0	Veillonella seminalis	12.02	2131315	Veillonella_seminalis_dasL2_026_030G1_concoct_13.fa	Bacteria	Firmicutes	Negativicutes	Veillonellales	Veillonellaceae	Veillonella
I31	FT-1	11_EXP11_EXP57_MG1_3	R1	1BHI+0.6% mucin+0.3% 2'FL	1 passage	100	3	6	0	Eggerthella lenta	2.74	3454921	Eggerthella_lenta_dasL2_038_245G1_maxbin2.maxbin.013.fasta.fa	Bacteria	Actinobacteria	Coriobacteriia	Coriobacteriales	Eggerthellaceae	Eggerthella
I31	FT-1	10_EXP10_EXP51_MG1_28_1BHI+1.5x mucin+3g/L 2'FL	R2	1BHI+0.6% mucin+0.3% 2'FL	1 passage	100	3	6	0	Enterococcus gilvus	8.01	2772793	Enterococcus_gilvus_dasL3_072_057G1_concoct_10.fa	Bacteria	Firmicutes	Bacilli	Lactobacillales	Enterococcaceae	Enterococcus
I31	FT-1	10_EXP10_EXP51_MG1_28_1BHI+1.5x mucin+3g/L 2'FL	R2	1BHI+0.6% mucin+0.3% 2'FL	1 passage	100	3	6	0	Bifidobacterium breve	33.38	2305082	Bifidobacterium_breve_dasL3_069_073G1_concoct_3.fa	Bacteria	Actinobacteria	Actinobacteria	Bifidobacteriales	Bifidobacteriaceae	Bifidobacterium
I31	FT-1	10_EXP10_EXP51_MG1_28_1BHI+1.5x mucin+3g/L 2'FL	R2	1BHI+0.6% mucin+0.3% 2'FL	1 passage	100	3	6	0	Eggerthella lenta	5.35	3454921	Eggerthella_lenta_dasL2_038_245G1_maxbin2.maxbin.013.fasta.fa	Bacteria	Actinobacteria	Coriobacteriia	Coriobacteriales	Eggerthellaceae	Eggerthella
I31	FT-1	10_EXP10_EXP51_MG1_28_1BHI+1.5x mucin+3g/L 2'FL	R2	1BHI+0.6% mucin+0.3% 2'FL	1 passage	100	3	6	0	Escherichia coli	26.35	4974006	Escherichia_coli_EXP21-MG1-9_S9_metabat_CURATED.1.fa.fa	Bacteria	Proteobacteria	Gammaproteobacteria	Enterobacterales	Enterobacteriaceae	Escherichia
I31	FT-1	10_EXP10_EXP51_MG1_27_1BHI+1.5x mucin+3g/L 2'FL	R1	1BHI+0.6% mucin+0.3% 2'FL	1 passage	100	3	6	0	Enterococcus gilvus	9.42	2772793	Enterococcus_gilvus_dasL3_072_057G1_concoct_10.fa	Bacteria	Firmicutes	Bacilli	Lactobacillales	Enterococcaceae	Enterococcus
I31	FT-1	10_EXP10_EXP51_MG1_27_1BHI+1.5x mucin+3g/L 2'FL	R1	1BHI+0.6% mucin+0.3% 2'FL	1 passage	100	3	6	0	Ruminococcus gnavus	3.35	2633562	Ruminococcus_gnavus_dasL2_031_061G1_concoct_16.fa	Bacteria	Firmicutes	Clostridia	Lachnospirales	Lachnospiraceae	Ruminococcus
I31	FT-1	10_EXP10_EXP51_MG1_27_1BHI+1.5x mucin+3g/L 2'FL	R1	1BHI+0.6% mucin+0.3% 2'FL	1 passage	100	3	6	0	Veillonella seminalis	15.51	2131315	Veillonella_seminalis_dasL2_026_030G1_concoct_13.fa	Bacteria	Firmicutes	Negativicutes	Veillonellales	Veillonellaceae	Veillonella
I31	FT-1	10_EXP10_EXP51_MG1_27_1BHI+1.5x mucin+3g/L 2'FL	R1	1BHI+0.6% mucin+0.3% 2'FL	1 passage	100	3	6	0	Eggerthella lenta	5.35	3454921	Eggerthella_lenta_dasL2_038_245G1_maxbin2.maxbin.013.fasta.fa	Bacteria	Actinobacteria	Coriobacteriia	Coriobacteriales	Eggerthellaceae	Eggerthella
I31	FT-1	10_EXP10_EXP51_MG1_27_1BHI+1.5x mucin+3g/L 2'FL	R1	1BHI+0.6% mucin+0.3% 2'FL	1 passage	100	3	6	0	Escherichia coli	26.69	4974006	Escherichia_coli_EXP21-MG1-9_S9_metabat_CURATED.1.fa.fa	Bacteria	Proteobacteria	Gammaproteobacteria	Enterobacterales	Enterobacteriaceae	Escherichia
I31	FT-1	10_EXP10_EXP51_MG1_27_1BHI+1.5x mucin+3g/L 2'FL	R1	1BHI+0.6% mucin+0.3% 2'FL	1 passage	100	3	6	0	Escherichia coli	5.44	5006410	Escherichia_coli_EXP21-MG1-11_S11_maxbin2_CURATED.maxbin.001.fasta.fa	Bacteria	Proteobacteria	Gammaproteobacteria	Enterobacterales	Enterobacteriaceae	Escherichia
I31	FT-1	10_EXP10_EXP51_MG1_28_1BHI+1.5x mucin+3g/L 2'FL	R2	1BHI+0.6% mucin+0.3% 2'FL	1 passage	100	3	6	0	Veillonella seminalis	14.14	2131315	Veillonella_seminalis_dasL2_026_030G1_concoct_13.fa	Bacteria	Firmicutes	Negativicutes	Veillonellales	Veillonellaceae	Veillonella
I31	FT-1	10_EXP10_EXP51_MG1_28_1BHI+1.5x mucin+3g/L 2'FL	R2	1BHI+0.6% mucin+0.3% 2'FL	1 passage	100	3	6	0	Escherichia coli	9.86	5006410	Escherichia_coli_EXP21-MG1-11_S11_maxbin2_CURATED.maxbin.001.fasta.fa	Bacteria	Proteobacteria	Gammaproteobacteria	Enterobacterales	Enterobacteriaceae	Escherichia
I31	FT-1	11_EXP11_EXP54_MG1_37	R2	1BHI+0.6% mucin+0.6% 2'FL	1 passage	100	6	6	0	Escherichia coli	0.37	4698174	Escherichia_coli_dasL3_123_122G1_concoct_55.fa	Bacteria	Proteobacteria	Gammaproteobacteria	Enterobacterales	Enterobacteriaceae	Escherichia
I31	FT-1	11_EXP11_EXP54_MG1_36	R1	1BHI+0.6% mucin+0.6% 2'FL	1 passage	100	6	6	0	Escherichia coli	0.37	4698174	Escherichia_coli_dasL3_123_122G1_concoct_55.fa	Bacteria	Proteobacteria	Gammaproteobacteria	Enterobacterales	Enterobacteriaceae	Escherichia
I31	FT-1	11_EXP11_EXP54_MG1_36	R1	1BHI+0.6% mucin+0.6% 2'FL	1 passage	100	6	6	0	Enterococcus gilvus	7.15	2772793	Enterococcus_gilvus_dasL3_072_057G1_concoct_10.fa	Bacteria	Firmicutes	Bacilli	Lactobacillales	Enterococcaceae	Enterococcus
I31	FT-1	11_EXP11_EXP54_MG1_36	R1	1BHI+0.6% mucin+0.6% 2'FL	1 passage	100	6	6	0	Escherichia coli	1.42	5006410	Escherichia_coli_EXP21-MG1-11_S11_maxbin2_CURATED.maxbin.001.fasta.fa	Bacteria	Proteobacteria	Gammaproteobacteria	Enterobacterales	Enterobacteriaceae	Escherichia
I31	FT-1	11_EXP11_EXP54_MG1_38	R3	1BHI+0.6% mucin+0.6% 2'FL	1 passage	100	6	6	0	Escherichia coli	26.07	4974006	Escherichia_coli_EXP21-MG1-9_S9_metabat_CURATED.1.fa.fa	Bacteria	Proteobacteria	Gammaproteobacteria	Enterobacterales	Enterobacteriaceae	Escherichia
I31	FT-1	11_EXP11_EXP54_MG1_38	R3	1BHI+0.6% mucin+0.6% 2'FL	1 passage	100	6	6	0	Escherichia coli	0.38	4698174	Escherichia_coli_dasL3_123_122G1_concoct_55.fa	Bacteria	Proteobacteria	Gammaproteobacteria	Enterobacterales	Enterobacteriaceae	Escherichia
I31	FT-1	11_EXP11_EXP54_MG1_38	R3	1BHI+0.6% mucin+0.6% 2'FL	1 passage	100	6	6	0	Bifidobacterium breve	42.26	2305082	Bifidobacterium_breve_dasL3_069_073G1_concoct_3.fa	Bacteria	Actinobacteria	Actinobacteria	Bifidobacteriales	Bifidobacteriaceae	Bifidobacterium
I31	FT-1	11_EXP11_EXP54_MG1_38	R3	1BHI+0.6% mucin+0.6% 2'FL	1 passage	100	6	6	0	Enterococcus gilvus	8.47	2772793	Enterococcus_gilvus_dasL3_072_057G1_concoct_10.fa	Bacteria	Firmicutes	Bacilli	Lactobacillales	Enterococcaceae	Enterococcus
I31	FT-1	11_EXP11_EXP54_MG1_38	R3	1BHI+0.6% mucin+0.6% 2'FL	1 passage	100	6	6	0	Escherichia coli	0.55	4087193	Escherichia_coli_dasL3_079_234G1_concoct_17.fa	Bacteria	Proteobacteria	Gammaproteobacteria	Enterobacterales	Enterobacteriaceae	Escherichia
I31	FT-1	11_EXP11_EXP54_MG1_37	R2	1BHI+0.6% mucin+0.6% 2'FL	1 passage	100	6	6	0	Enterococcus gilvus	8.3	2772793	Enterococcus_gilvus_dasL3_072_057G1_concoct_10.fa	Bacteria	Firmicutes	Bacilli	Lactobacillales	Enterococcaceae	Enterococcus
I31	FT-1	11_EXP11_EXP54_MG1_37	R2	1BHI+0.6% mucin+0.6% 2'FL	1 passage	100	6	6	0	Eggerthella lenta	4.3	3454921	Eggerthella_lenta_dasL2_038_245G1_maxbin2.maxbin.013.fasta.fa	Bacteria	Actinobacteria	Coriobacteriia	Coriobacteriales	Eggerthellaceae	Eggerthella
I31	FT-1	11_EXP11_EXP54_MG1_37	R2	1BHI+0.6% mucin+0.6% 2'FL	1 passage	100	6	6	0	Ruminococcus gnavus	1.87	2633562	Ruminococcus_gnavus_dasL2_031_061G1_concoct_16.fa	Bacteria	Firmicutes	Clostridia	Lachnospirales	Lachnospiraceae	Ruminococcus
I31	FT-1	11_EXP11_EXP54_MG1_37	R2	1BHI+0.6% mucin+0.6% 2'FL	1 passage	100	6	6	0	Veillonella seminalis	13.6	2131315	Veillonella_seminalis_dasL2_026_030G1_concoct_13.fa	Bacteria	Firmicutes	Negativicutes	Veillonellales	Veillonellaceae	Veillonella
I31	FT-1	11_EXP11_EXP54_MG1_37	R2	1BHI+0.6% mucin+0.6% 2'FL	1 passage	100	6	6	0	Escherichia coli	26.48	4974006	Escherichia_coli_EXP21-MG1-9_S9_metabat_CURATED.1.fa.fa	Bacteria	Proteobacteria	Gammaproteobacteria	Enterobacterales	Enterobacteriaceae	Escherichia
I31	FT-1	11_EXP11_EXP54_MG1_37	R2	1BHI+0.6% mucin+0.6% 2'FL	1 passage	100	6	6	0	Escherichia coli	1.73	5006410	Escherichia_coli_EXP21-MG1-11_S11_maxbin2_CURATED.maxbin.001.fasta.fa	Bacteria	Proteobacteria	Gammaproteobacteria	Enterobacterales	Enterobacteriaceae	Escherichia
I31	FT-1	11_EXP11_EXP54_MG1_38	R3	1BHI+0.6% mucin+0.6% 2'FL	1 passage	100	6	6	0	Escherichia coli	1.88	5006410	Escherichia_coli_EXP21-MG1-11_S11_maxbin2_CURATED.maxbin.001.fasta.fa	Bacteria	Proteobacteria	Gammaproteobacteria	Enterobacterales	Enterobacteriaceae	Escherichia
I31	FT-1	11_EXP11_EXP57_MG1_5	R1	1BHI+0.6% mucin+0.6% 2'FL	1 passage	100	6	6	0	Escherichia coli	0.81	4698174	Escherichia_coli_dasL3_123_122G1_concoct_55.fa	Bacteria	Proteobacteria	Gammaproteobacteria	Enterobacterales	Enterobacteriaceae	Escherichia
I31	FT-1	11_EXP11_EXP57_MG1_6	R2	1BHI+0.6% mucin+0.6% 2'FL	1 passage	100	6	6	0	Veillonella seminalis	13.85	2131315	Veillonella_seminalis_dasL2_026_030G1_concoct_13.fa	Bacteria	Firmicutes	Negativicutes	Veillonellales	Veillonellaceae	Veillonella
I31	FT-1	11_EXP11_EXP57_MG1_5	R1	1BHI+0.6% mucin+0.6% 2'FL	1 passage	100	6	6	0	Veillonella seminalis	11.44	2131315	Veillonella_seminalis_dasL2_026_030G1_concoct_13.fa	Bacteria	Firmicutes	Negativicutes	Veillonellales	Veillonellaceae	Veillonella
I31	FT-1	11_EXP11_EXP57_MG1_5	R1	1BHI+0.6% mucin+0.6% 2'FL	1 passage	100	6	6	0	Ruminococcus gnavus	0.39	2633562	Ruminococcus_gnavus_dasL2_031_061G1_concoct_16.fa	Bacteria	Firmicutes	Clostridia	Lachnospirales	Lachnospiraceae	Ruminococcus
I31	FT-1	11_EXP11_EXP57_MG1_5	R1	1BHI+0.6% mucin+0.6% 2'FL	1 passage	100	6	6	0	Escherichia coli	4.78	5006410	Escherichia_coli_EXP21-MG1-11_S11_maxbin2_CURATED.maxbin.001.fasta.fa	Bacteria	Proteobacteria	Gammaproteobacteria	Enterobacterales	Enterobacteriaceae	Escherichia
I31	FT-1	11_EXP11_EXP54_MG1_38	R3	1BHI+0.6% mucin+0.6% 2'FL	1 passage	100	6	6	0	Veillonella seminalis	13.83	2131315	Veillonella_seminalis_dasL2_026_030G1_concoct_13.fa	Bacteria	Firmicutes	Negativicutes	Veillonellales	Veillonellaceae	Veillonella
I31	FT-1	11_EXP11_EXP54_MG1_38	R3	1BHI+0.6% mucin+0.6% 2'FL	1 passage	100	6	6	0	Ruminococcus gnavus	2.22	2633562	Ruminococcus_gnavus_dasL2_031_061G1_concoct_16.fa	Bacteria	Firmicutes	Clostridia	Lachnospirales	Lachnospiraceae	Ruminococcus
I31	FT-1	11_EXP11_EXP54_MG1_37	R2	1BHI+0.6% mucin+0.6% 2'FL	1 passage	100	6	6	0	Escherichia coli	0.53	4087193	Escherichia_coli_dasL3_079_234G1_concoct_17.fa	Bacteria	Proteobacteria	Gammaproteobacteria	Enterobacterales	Enterobacteriaceae	Escherichia
I31	FT-1	11_EXP11_EXP54_MG1_37	R2	1BHI+0.6% mucin+0.6% 2'FL	1 passage	100	6	6	0	Bifidobacterium breve	42.81	2305082	Bifidobacterium_breve_dasL3_069_073G1_concoct_3.fa	Bacteria	Actinobacteria	Actinobacteria	Bifidobacteriales	Bifidobacteriaceae	Bifidobacterium
I31	FT-1	11_EXP11_EXP57_MG1_6	R2	1BHI+0.6% mucin+0.6% 2'FL	1 passage	100	6	6	0	Bifidobacterium breve	40.85	2305082	Bifidobacterium_breve_dasL3_069_073G1_concoct_3.fa	Bacteria	Actinobacteria	Actinobacteria	Bifidobacteriales	Bifidobacteriaceae	Bifidobacterium
I31	FT-1	11_EXP11_EXP57_MG1_5	R1	1BHI+0.6% mucin+0.6% 2'FL	1 passage	100	6	6	0	Escherichia coli	29.68	4974006	Escherichia_coli_EXP21-MG1-9_S9_metabat_CURATED.1.fa.fa	Bacteria	Proteobacteria	Gammaproteobacteria	Enterobacterales	Enterobacteriaceae	Escherichia
I31	FT-1	11_EXP11_EXP57_MG1_5	R1	1BHI+0.6% mucin+0.6% 2'FL	1 passage	100	6	6	0	Eggerthella lenta	0.17	3454921	Eggerthella_lenta_dasL2_038_245G1_maxbin2.maxbin.013.fasta.fa	Bacteria	Actinobacteria	Coriobacteriia	Coriobacteriales	Eggerthellaceae	Eggerthella
I31	FT-1	11_EXP11_EXP57_MG1_5	R1	1BHI+0.6% mucin+0.6% 2'FL	1 passage	100	6	6	0	Bifidobacterium breve	45.51	2305082	Bifidobacterium_breve_dasL3_069_073G1_concoct_3.fa	Bacteria	Actinobacteria	Actinobacteria	Bifidobacteriales	Bifidobacteriaceae	Bifidobacterium
I31	FT-1	11_EXP11_EXP57_MG1_5	R1	1BHI+0.6% mucin+0.6% 2'FL	1 passage	100	6	6	0	Enterococcus gilvus	7.21	2772793	Enterococcus_gilvus_dasL3_072_057G1_concoct_10.fa	Bacteria	Firmicutes	Bacilli	Lactobacillales	Enterococcaceae	Enterococcus
I31	FT-1	11_EXP11_EXP54_MG1_36	R1	1BHI+0.6% mucin+0.6% 2'FL	1 passage	100	6	6	0	Bifidobacterium breve	43.35	2305082	Bifidobacterium_breve_dasL3_069_073G1_concoct_3.fa	Bacteria	Actinobacteria	Actinobacteria	Bifidobacteriales	Bifidobacteriaceae	Bifidobacterium
I31	FT-1	11_EXP11_EXP57_MG1_6	R2	1BHI+0.6% mucin+0.6% 2'FL	1 passage	100	6	6	0	Escherichia coli	30.16	4974006	Escherichia_coli_EXP21-MG1-9_S9_metabat_CURATED.1.fa.fa	Bacteria	Proteobacteria	Gammaproteobacteria	Enterobacterales	Enterobacteriaceae	Escherichia
I31	FT-1	11_EXP11_EXP54_MG1_36	R1	1BHI+0.6% mucin+0.6% 2'FL	1 passage	100	6	6	0	Veillonella seminalis	12.56	2131315	Veillonella_seminalis_dasL2_026_030G1_concoct_13.fa	Bacteria	Firmicutes	Negativicutes	Veillonellales	Veillonellaceae	Veillonella
I31	FT-1	11_EXP11_EXP57_MG1_6	R2	1BHI+0.6% mucin+0.6% 2'FL	1 passage	100	6	6	0	Escherichia coli	3.43	5006410	Escherichia_coli_EXP21-MG1-11_S11_maxbin2_CURATED.maxbin.001.fasta.fa	Bacteria	Proteobacteria	Gammaproteobacteria	Enterobacterales	Enterobacteriaceae	Escherichia
I31	FT-1	11_EXP11_EXP57_MG1_6	R2	1BHI+0.6% mucin+0.6% 2'FL	1 passage	100	6	6	0	Eggerthella lenta	3.59	3454921	Eggerthella_lenta_dasL2_038_245G1_maxbin2.maxbin.013.fasta.fa	Bacteria	Actinobacteria	Coriobacteriia	Coriobacteriales	Eggerthellaceae	Eggerthella
I31	FT-1	11_EXP11_EXP54_MG1_36	R1	1BHI+0.6% mucin+0.6% 2'FL	1 passage	100	6	6	0	Escherichia coli	0.56	4087193	Escherichia_coli_dasL3_079_234G1_concoct_17.fa	Bacteria	Proteobacteria	Gammaproteobacteria	Enterobacterales	Enterobacteriaceae	Escherichia
I31	FT-1	11_EXP11_EXP54_MG1_36	R1	1BHI+0.6% mucin+0.6% 2'FL	1 passage	100	6	6	0	Eggerthella lenta	4.64	3454921	Eggerthella_lenta_dasL2_038_245G1_maxbin2.maxbin.013.fasta.fa	Bacteria	Actinobacteria	Coriobacteriia	Coriobacteriales	Eggerthellaceae	Eggerthella
I31	FT-1	11_EXP11_EXP54_MG1_36	R1	1BHI+0.6% mucin+0.6% 2'FL	1 passage	100	6	6	0	Ruminococcus gnavus	2.08	2633562	Ruminococcus_gnavus_dasL2_031_061G1_concoct_16.fa	Bacteria	Firmicutes	Clostridia	Lachnospirales	Lachnospiraceae	Ruminococcus
I31	FT-1	11_EXP11_EXP57_MG1_6	R2	1BHI+0.6% mucin+0.6% 2'FL	1 passage	100	6	6	0	Ruminococcus gnavus	0.46	2633562	Ruminococcus_gnavus_dasL2_031_061G1_concoct_16.fa	Bacteria	Firmicutes	Clostridia	Lachnospirales	Lachnospiraceae	Ruminococcus
I31	FT-1	11_EXP11_EXP57_MG1_6	R2	1BHI+0.6% mucin+0.6% 2'FL	1 passage	100	6	6	0	Escherichia coli	0.76	4698174	Escherichia_coli_dasL3_123_122G1_concoct_55.fa	Bacteria	Proteobacteria	Gammaproteobacteria	Enterobacterales	Enterobacteriaceae	Escherichia
I31	FT-1	11_EXP11_EXP57_MG1_6	R2	1BHI+0.6% mucin+0.6% 2'FL	1 passage	100	6	6	0	Enterococcus gilvus	6.92	2772793	Enterococcus_gilvus_dasL3_072_057G1_concoct_10.fa	Bacteria	Firmicutes	Bacilli	Lactobacillales	Enterococcaceae	Enterococcus
I31	FT-1	11_EXP11_EXP54_MG1_36	R1	1BHI+0.6% mucin+0.6% 2'FL	1 passage	100	6	6	0	Escherichia coli	27.87	4974006	Escherichia_coli_EXP21-MG1-9_S9_metabat_CURATED.1.fa.fa	Bacteria	Proteobacteria	Gammaproteobacteria	Enterobacterales	Enterobacteriaceae	Escherichia
I31	FT-1	11_EXP11_EXP54_MG1_38	R3	1BHI+0.6% mucin+0.6% 2'FL	1 passage	100	6	6	0	Eggerthella lenta	4.34	3454921	Eggerthella_lenta_dasL2_038_245G1_maxbin2.maxbin.013.fasta.fa	Bacteria	Actinobacteria	Coriobacteriia	Coriobacteriales	Eggerthellaceae	Eggerthella
I31	FT-1	11_EXP11_EXP54_MG1_39	R1	1BHI+0.6% mucin+3% 2'FL	1 passage	100	30	6	0	Escherichia coli	0.34	4698174	Escherichia_coli_dasL3_123_122G1_concoct_55.fa	Bacteria	Proteobacteria	Gammaproteobacteria	Enterobacterales	Enterobacteriaceae	Escherichia
I31	FT-1	11_EXP11_EXP54_MG1_40	R2	1BHI+0.6% mucin+3% 2'FL	1 passage	100	30	6	0	Enterococcus gilvus	7.61	2772793	Enterococcus_gilvus_dasL3_072_057G1_concoct_10.fa	Bacteria	Firmicutes	Bacilli	Lactobacillales	Enterococcaceae	Enterococcus
I31	FT-1	11_EXP11_EXP54_MG1_40	R2	1BHI+0.6% mucin+3% 2'FL	1 passage	100	30	6	0	Bifidobacterium breve	48.91	2305082	Bifidobacterium_breve_dasL3_069_073G1_concoct_3.fa	Bacteria	Actinobacteria	Actinobacteria	Bifidobacteriales	Bifidobacteriaceae	Bifidobacterium
I31	FT-1	11_EXP11_EXP54_MG1_39	R1	1BHI+0.6% mucin+3% 2'FL	1 passage	100	30	6	0	Escherichia coli	1.42	5006410	Escherichia_coli_EXP21-MG1-11_S11_maxbin2_CURATED.maxbin.001.fasta.fa	Bacteria	Proteobacteria	Gammaproteobacteria	Enterobacterales	Enterobacteriaceae	Escherichia
I31	FT-1	11_EXP11_EXP54_MG1_40	R2	1BHI+0.6% mucin+3% 2'FL	1 passage	100	30	6	0	Escherichia coli	19.24	4974006	Escherichia_coli_EXP21-MG1-9_S9_metabat_CURATED.1.fa.fa	Bacteria	Proteobacteria	Gammaproteobacteria	Enterobacterales	Enterobacteriaceae	Escherichia
I31	FT-1	11_EXP11_EXP54_MG1_40	R2	1BHI+0.6% mucin+3% 2'FL	1 passage	100	30	6	0	Escherichia coli	4.19	5006410	Escherichia_coli_EXP21-MG1-11_S11_maxbin2_CURATED.maxbin.001.fasta.fa	Bacteria	Proteobacteria	Gammaproteobacteria	Enterobacterales	Enterobacteriaceae	Escherichia
I31	FT-1	11_EXP11_EXP54_MG1_40	R2	1BHI+0.6% mucin+3% 2'FL	1 passage	100	30	6	0	Veillonella seminalis	12.9	2131315	Veillonella_seminalis_dasL2_026_030G1_concoct_13.fa	Bacteria	Firmicutes	Negativicutes	Veillonellales	Veillonellaceae	Veillonella
I31	FT-1	11_EXP11_EXP54_MG1_40	R2	1BHI+0.6% mucin+3% 2'FL	1 passage	100	30	6	0	Ruminococcus gnavus	1.58	2633562	Ruminococcus_gnavus_dasL2_031_061G1_concoct_16.fa	Bacteria	Firmicutes	Clostridia	Lachnospirales	Lachnospiraceae	Ruminococcus
I31	FT-1	11_EXP11_EXP54_MG1_40	R2	1BHI+0.6% mucin+3% 2'FL	1 passage	100	30	6	0	Eggerthella lenta	4.77	3454921	Eggerthella_lenta_dasL2_038_245G1_maxbin2.maxbin.013.fasta.fa	Bacteria	Actinobacteria	Coriobacteriia	Coriobacteriales	Eggerthellaceae	Eggerthella
I31	FT-1	11_EXP11_EXP54_MG1_39	R1	1BHI+0.6% mucin+3% 2'FL	1 passage	100	30	6	0	Escherichia coli	22.56	4974006	Escherichia_coli_EXP21-MG1-9_S9_metabat_CURATED.1.fa.fa	Bacteria	Proteobacteria	Gammaproteobacteria	Enterobacterales	Enterobacteriaceae	Escherichia
I31	FT-1	11_EXP11_EXP54_MG1_40	R2	1BHI+0.6% mucin+3% 2'FL	1 passage	100	30	6	0	Escherichia coli	0.45	4087193	Escherichia_coli_dasL3_079_234G1_concoct_17.fa	Bacteria	Proteobacteria	Gammaproteobacteria	Enterobacterales	Enterobacteriaceae	Escherichia
I31	FT-1	11_EXP11_EXP54_MG1_40	R2	1BHI+0.6% mucin+3% 2'FL	1 passage	100	30	6	0	Escherichia coli	0.36	4698174	Escherichia_coli_dasL3_123_122G1_concoct_55.fa	Bacteria	Proteobacteria	Gammaproteobacteria	Enterobacterales	Enterobacteriaceae	Escherichia
I31	FT-1	11_EXP11_EXP54_MG1_41	R3	1BHI+0.6% mucin+3% 2'FL	1 passage	100	30	6	0	Escherichia coli	2.67	5006410	Escherichia_coli_EXP21-MG1-11_S11_maxbin2_CURATED.maxbin.001.fasta.fa	Bacteria	Proteobacteria	Gammaproteobacteria	Enterobacterales	Enterobacteriaceae	Escherichia
I31	FT-1	11_EXP11_EXP54_MG1_41	R3	1BHI+0.6% mucin+3% 2'FL	1 passage	100	30	6	0	Escherichia coli	0.36	4698174	Escherichia_coli_dasL3_123_122G1_concoct_55.fa	Bacteria	Proteobacteria	Gammaproteobacteria	Enterobacterales	Enterobacteriaceae	Escherichia
I31	FT-1	11_EXP11_EXP54_MG1_41	R3	1BHI+0.6% mucin+3% 2'FL	1 passage	100	30	6	0	Veillonella seminalis	10.53	2131315	Veillonella_seminalis_dasL2_026_030G1_concoct_13.fa	Bacteria	Firmicutes	Negativicutes	Veillonellales	Veillonellaceae	Veillonella
I31	FT-1	11_EXP11_EXP54_MG1_41	R3	1BHI+0.6% mucin+3% 2'FL	1 passage	100	30	6	0	Ruminococcus gnavus	2.53	2633562	Ruminococcus_gnavus_dasL2_031_061G1_concoct_16.fa	Bacteria	Firmicutes	Clostridia	Lachnospirales	Lachnospiraceae	Ruminococcus
I31	FT-1	11_EXP11_EXP54_MG1_41	R3	1BHI+0.6% mucin+3% 2'FL	1 passage	100	30	6	0	Eggerthella lenta	4.87	3454921	Eggerthella_lenta_dasL2_038_245G1_maxbin2.maxbin.013.fasta.fa	Bacteria	Actinobacteria	Coriobacteriia	Coriobacteriales	Eggerthellaceae	Eggerthella
I31	FT-1	11_EXP11_EXP54_MG1_39	R1	1BHI+0.6% mucin+3% 2'FL	1 passage	100	30	6	0	Eggerthella lenta	4.85	3454921	Eggerthella_lenta_dasL2_038_245G1_maxbin2.maxbin.013.fasta.fa	Bacteria	Actinobacteria	Coriobacteriia	Coriobacteriales	Eggerthellaceae	Eggerthella
I31	FT-1	11_EXP11_EXP54_MG1_39	R1	1BHI+0.6% mucin+3% 2'FL	1 passage	100	30	6	0	Ruminococcus gnavus	2.62	2633562	Ruminococcus_gnavus_dasL2_031_061G1_concoct_16.fa	Bacteria	Firmicutes	Clostridia	Lachnospirales	Lachnospiraceae	Ruminococcus
I31	FT-1	11_EXP11_EXP54_MG1_39	R1	1BHI+0.6% mucin+3% 2'FL	1 passage	100	30	6	0	Escherichia coli	0.48	4087193	Escherichia_coli_dasL3_079_234G1_concoct_17.fa	Bacteria	Proteobacteria	Gammaproteobacteria	Enterobacterales	Enterobacteriaceae	Escherichia
I31	FT-1	11_EXP11_EXP54_MG1_41	R3	1BHI+0.6% mucin+3% 2'FL	1 passage	100	30	6	0	Escherichia coli	19.81	4974006	Escherichia_coli_EXP21-MG1-9_S9_metabat_CURATED.1.fa.fa	Bacteria	Proteobacteria	Gammaproteobacteria	Enterobacterales	Enterobacteriaceae	Escherichia
I31	FT-1	11_EXP11_EXP54_MG1_41	R3	1BHI+0.6% mucin+3% 2'FL	1 passage	100	30	6	0	Escherichia coli	0.47	4087193	Escherichia_coli_dasL3_079_234G1_concoct_17.fa	Bacteria	Proteobacteria	Gammaproteobacteria	Enterobacterales	Enterobacteriaceae	Escherichia
I31	FT-1	11_EXP11_EXP54_MG1_41	R3	1BHI+0.6% mucin+3% 2'FL	1 passage	100	30	6	0	Bifidobacterium breve	51.36	2305082	Bifidobacterium_breve_dasL3_069_073G1_concoct_3.fa	Bacteria	Actinobacteria	Actinobacteria	Bifidobacteriales	Bifidobacteriaceae	Bifidobacterium
I31	FT-1	11_EXP11_EXP54_MG1_41	R3	1BHI+0.6% mucin+3% 2'FL	1 passage	100	30	6	0	Enterococcus gilvus	7.4	2772793	Enterococcus_gilvus_dasL3_072_057G1_concoct_10.fa	Bacteria	Firmicutes	Bacilli	Lactobacillales	Enterococcaceae	Enterococcus
I31	FT-1	11_EXP11_EXP54_MG1_39	R1	1BHI+0.6% mucin+3% 2'FL	1 passage	100	30	6	0	Enterococcus gilvus	7.59	2772793	Enterococcus_gilvus_dasL3_072_057G1_concoct_10.fa	Bacteria	Firmicutes	Bacilli	Lactobacillales	Enterococcaceae	Enterococcus
I31	FT-1	11_EXP11_EXP54_MG1_39	R1	1BHI+0.6% mucin+3% 2'FL	1 passage	100	30	6	0	Bifidobacterium breve	48.24	2305082	Bifidobacterium_breve_dasL3_069_073G1_concoct_3.fa	Bacteria	Actinobacteria	Actinobacteria	Bifidobacteriales	Bifidobacteriaceae	Bifidobacterium
I31	FT-1	11_EXP11_EXP54_MG1_39	R1	1BHI+0.6% mucin+3% 2'FL	1 passage	100	30	6	0	Veillonella seminalis	11.91	2131315	Veillonella_seminalis_dasL2_026_030G1_concoct_13.fa	Bacteria	Firmicutes	Negativicutes	Veillonellales	Veillonellaceae	Veillonella

## Sheet: Figures 3b,c,e
Fig. 3b,c,e
infant ID	infant_sample	Sample	conditions	growth_time	BHI_conc	2FL_conc (g/L)	mucin_conc (g/L)	HM_conc	species	Relative_abundance	length	organism_name	phylum	class	order	family	genus
I130	FT-2	13_EXP13_EXP58_MG1_36_1BHI+1x mucin+0.3g/L 2'FL	1BHI+0.4% mucin+0.03% 2'FL	1 passage	100	0.3	4	0	Enterobacter cloacae	1.4	4593724	Enterobacter_cloacae_dasL2_059_011G1_concoct_3.fa	Proteobacteria	Gammaproteobacteria	Enterobacterales	Enterobacteriaceae	Enterobacter
I69	PT-1	13_EXP13_EXP58_MG1_28_1BHI+1x mucin+0.3g/L 2'FL	1BHI+0.4% mucin+0.03% 2'FL	1 passage	100	0.3	4	0	Klebsiella oxytoca	0.5	5844951	Klebsiella_oxytoca_dasL3_128_029G1_maxbin2.maxbin.002.fasta.fa	Proteobacteria	Gammaproteobacteria	Enterobacterales	Enterobacteriaceae	Klebsiella
I69	PT-1	13_EXP13_EXP58_MG1_28_1BHI+1x mucin+0.3g/L 2'FL	1BHI+0.4% mucin+0.03% 2'FL	1 passage	100	0.3	4	0	Escherichia coli	4.09	4698174	Escherichia_coli_dasL3_123_122G1_concoct_55.fa	Proteobacteria	Gammaproteobacteria	Enterobacterales	Enterobacteriaceae	Escherichia
I69	PT-1	13_EXP13_EXP58_MG1_28_1BHI+1x mucin+0.3g/L 2'FL	1BHI+0.4% mucin+0.03% 2'FL	1 passage	100	0.3	4	0	Proteus mirabilis	6.1	3808607	Proteus_mirabilis_dasL2_041_071G1_metabat.metabat.11.fa.fa	Proteobacteria	Gammaproteobacteria	Enterobacterales	Morganellaceae	Proteus
I69	PT-1	13_EXP13_EXP58_MG1_28_1BHI+1x mucin+0.3g/L 2'FL	1BHI+0.4% mucin+0.03% 2'FL	1 passage	100	0.3	4	0	Bifidobacterium breve	0.15	2305082	Bifidobacterium_breve_dasL3_069_073G1_concoct_3.fa	Actinobacteria	Actinobacteria	Bifidobacteriales	Bifidobacteriaceae	Bifidobacterium
I69	PT-1	13_EXP13_EXP58_MG1_28_1BHI+1x mucin+0.3g/L 2'FL	1BHI+0.4% mucin+0.03% 2'FL	1 passage	100	0.3	4	0	Proteus mirabilis	22.85	3785874	Proteus_mirabilis_dasL3_069_061G1_metabat.metabat.21.fa.fa	Proteobacteria	Gammaproteobacteria	Enterobacterales	Morganellaceae	Proteus
I69	PT-1	13_EXP13_EXP58_MG1_28_1BHI+1x mucin+0.3g/L 2'FL	1BHI+0.4% mucin+0.03% 2'FL	1 passage	100	0.3	4	0	Enterobacter hormaechei	24.27	4720109	Enterobacter_hormaechei_dasL3_069_051G1_maxbin2.maxbin.004.fasta.fa	Proteobacteria	Gammaproteobacteria	Enterobacterales	Enterobacteriaceae	Enterobacter
I69	PT-1	13_EXP13_EXP58_MG1_28_1BHI+1x mucin+0.3g/L 2'FL	1BHI+0.4% mucin+0.03% 2'FL	1 passage	100	0.3	4	0	Clostridioides difficile	6.4	4162756	Clostridioides_difficile_dasL3_069_000G1_maxbin2.maxbin.053.fasta.fa	Firmicutes	Clostridia	Clostridiales	Peptostreptococcaceae	Clostridioides
I69	PT-1	13_EXP13_EXP58_MG1_28_1BHI+1x mucin+0.3g/L 2'FL	1BHI+0.4% mucin+0.03% 2'FL	1 passage	100	0.3	4	0	Escherichia coli	35.64	5006410	Escherichia_coli_EXP21-MG1-11_S11_maxbin2_CURATED.maxbin.001.fasta.fa	Proteobacteria	Gammaproteobacteria	Enterobacterales	Enterobacteriaceae	Escherichia
I69	PT-1	13_EXP13_EXP58_MG1_27_1BHI+1x mucin+0.3g/L 2'FL	1BHI+0.4% mucin+0.03% 2'FL	1 passage	100	0.3	4	0	Escherichia coli	4.27	4698174	Escherichia_coli_dasL3_123_122G1_concoct_55.fa	Proteobacteria	Gammaproteobacteria	Enterobacterales	Enterobacteriaceae	Escherichia
I69	PT-1	13_EXP13_EXP58_MG1_27_1BHI+1x mucin+0.3g/L 2'FL	1BHI+0.4% mucin+0.03% 2'FL	1 passage	100	0.3	4	0	Klebsiella oxytoca	1.51	5844951	Klebsiella_oxytoca_dasL3_128_029G1_maxbin2.maxbin.002.fasta.fa	Proteobacteria	Gammaproteobacteria	Enterobacterales	Enterobacteriaceae	Klebsiella
I69	PT-1	13_EXP13_EXP58_MG1_27_1BHI+1x mucin+0.3g/L 2'FL	1BHI+0.4% mucin+0.03% 2'FL	1 passage	100	0.3	4	0	Proteus mirabilis	21.75	3785874	Proteus_mirabilis_dasL3_069_061G1_metabat.metabat.21.fa.fa	Proteobacteria	Gammaproteobacteria	Enterobacterales	Morganellaceae	Proteus
I69	PT-1	13_EXP13_EXP58_MG1_27_1BHI+1x mucin+0.3g/L 2'FL	1BHI+0.4% mucin+0.03% 2'FL	1 passage	100	0.3	4	0	Proteus mirabilis	5.75	3808607	Proteus_mirabilis_dasL2_041_071G1_metabat.metabat.11.fa.fa	Proteobacteria	Gammaproteobacteria	Enterobacterales	Morganellaceae	Proteus
I69	PT-1	13_EXP13_EXP58_MG1_27_1BHI+1x mucin+0.3g/L 2'FL	1BHI+0.4% mucin+0.03% 2'FL	1 passage	100	0.3	4	0	Escherichia coli	34.11	5006410	Escherichia_coli_EXP21-MG1-11_S11_maxbin2_CURATED.maxbin.001.fasta.fa	Proteobacteria	Gammaproteobacteria	Enterobacterales	Enterobacteriaceae	Escherichia
I69	PT-1	13_EXP13_EXP58_MG1_27_1BHI+1x mucin+0.3g/L 2'FL	1BHI+0.4% mucin+0.03% 2'FL	1 passage	100	0.3	4	0	Clostridioides difficile	7.9	4162756	Clostridioides_difficile_dasL3_069_000G1_maxbin2.maxbin.053.fasta.fa	Firmicutes	Clostridia	Clostridiales	Peptostreptococcaceae	Clostridioides
I69	PT-1	13_EXP13_EXP58_MG1_27_1BHI+1x mucin+0.3g/L 2'FL	1BHI+0.4% mucin+0.03% 2'FL	1 passage	100	0.3	4	0	Enterobacter hormaechei	24.72	4720109	Enterobacter_hormaechei_dasL3_069_051G1_maxbin2.maxbin.004.fasta.fa	Proteobacteria	Gammaproteobacteria	Enterobacterales	Enterobacteriaceae	Enterobacter
I69	PT-1	11_EXP11_EXP56_MG1_14	1BHI+0.4% mucin+0.03% 2'FL	1 passage	100	0.3	4	0	Proteus mirabilis	16.82	3785874	Proteus_mirabilis_dasL3_069_061G1_metabat.metabat.21.fa.fa	Proteobacteria	Gammaproteobacteria	Enterobacterales	Morganellaceae	Proteus
I69	PT-1	11_EXP11_EXP56_MG1_14	1BHI+0.4% mucin+0.03% 2'FL	1 passage	100	0.3	4	0	Clostridioides difficile	6.93	4162756	Clostridioides_difficile_dasL3_069_000G1_maxbin2.maxbin.053.fasta.fa	Firmicutes	Clostridia	Clostridiales	Peptostreptococcaceae	Clostridioides
I69	PT-1	11_EXP11_EXP56_MG1_14	1BHI+0.4% mucin+0.03% 2'FL	1 passage	100	0.3	4	0	Escherichia coli	34.84	5006410	Escherichia_coli_EXP21-MG1-11_S11_maxbin2_CURATED.maxbin.001.fasta.fa	Proteobacteria	Gammaproteobacteria	Enterobacterales	Enterobacteriaceae	Escherichia
I69	PT-1	11_EXP11_EXP56_MG1_14	1BHI+0.4% mucin+0.03% 2'FL	1 passage	100	0.3	4	0	Klebsiella sp. OBRC7	1.34	5674883	Klebsiella_sp._OBRC7_dasL2_037_016G1_concoct_2.fa	Proteobacteria	Gammaproteobacteria	Enterobacterales	Enterobacteriaceae	Klebsiella
I69	PT-1	11_EXP11_EXP56_MG1_14	1BHI+0.4% mucin+0.03% 2'FL	1 passage	100	0.3	4	0	Proteus mirabilis	4.97	3808607	Proteus_mirabilis_dasL2_041_071G1_metabat.metabat.11.fa.fa	Proteobacteria	Gammaproteobacteria	Enterobacterales	Morganellaceae	Proteus
I69	PT-1	11_EXP11_EXP56_MG1_14	1BHI+0.4% mucin+0.03% 2'FL	1 passage	100	0.3	4	0	Klebsiella pneumoniae	2.25	5039433	Klebsiella_pneumoniae_dasL3_114_016G1_concoct_0.fa	Proteobacteria	Gammaproteobacteria	Enterobacterales	Enterobacteriaceae	Klebsiella
I69	PT-1	13_EXP13_EXP58_MG1_26_1BHI+1x mucin+0.3g/L 2'FL	1BHI+0.4% mucin+0.03% 2'FL	1 passage	100	0.3	4	0	Escherichia coli	3.92	4698174	Escherichia_coli_dasL3_123_122G1_concoct_55.fa	Proteobacteria	Gammaproteobacteria	Enterobacterales	Enterobacteriaceae	Escherichia
I69	PT-1	13_EXP13_EXP58_MG1_26_1BHI+1x mucin+0.3g/L 2'FL	1BHI+0.4% mucin+0.03% 2'FL	1 passage	100	0.3	4	0	Klebsiella oxytoca	0.9	5844951	Klebsiella_oxytoca_dasL3_128_029G1_maxbin2.maxbin.002.fasta.fa	Proteobacteria	Gammaproteobacteria	Enterobacterales	Enterobacteriaceae	Klebsiella
I69	PT-1	13_EXP13_EXP58_MG1_26_1BHI+1x mucin+0.3g/L 2'FL	1BHI+0.4% mucin+0.03% 2'FL	1 passage	100	0.3	4	0	Bifidobacterium breve	0.17	2305082	Bifidobacterium_breve_dasL3_069_073G1_concoct_3.fa	Actinobacteria	Actinobacteria	Bifidobacteriales	Bifidobacteriaceae	Bifidobacterium
I69	PT-1	13_EXP13_EXP58_MG1_26_1BHI+1x mucin+0.3g/L 2'FL	1BHI+0.4% mucin+0.03% 2'FL	1 passage	100	0.3	4	0	Proteus mirabilis	23.18	3785874	Proteus_mirabilis_dasL3_069_061G1_metabat.metabat.21.fa.fa	Proteobacteria	Gammaproteobacteria	Enterobacterales	Morganellaceae	Proteus
I130	FT-2	11_EXP11_EXP57_MG1_20_1BHI+1x mucin+0.3g/L 2'FL	1BHI+0.4% mucin+0.03% 2'FL	1 passage	100	0.3	4	0	Veillonella parvula	13.31	1860657	Veillonella_parvula_dasL3_130_056G1_metabat.metabat.21.fa.fa	Firmicutes	Negativicutes	Veillonellales	Veillonellaceae	Veillonella
I69	PT-1	13_EXP13_EXP58_MG1_26_1BHI+1x mucin+0.3g/L 2'FL	1BHI+0.4% mucin+0.03% 2'FL	1 passage	100	0.3	4	0	Enterobacter hormaechei	24.31	4720109	Enterobacter_hormaechei_dasL3_069_051G1_maxbin2.maxbin.004.fasta.fa	Proteobacteria	Gammaproteobacteria	Enterobacterales	Enterobacteriaceae	Enterobacter
I130	FT-2	11_EXP11_EXP57_MG1_20_1BHI+1x mucin+0.3g/L 2'FL	1BHI+0.4% mucin+0.03% 2'FL	1 passage	100	0.3	4	0	Clostridium sp. 7_2_43FAA	11.76	4008154	Clostridium_sp._7_2_43FAA_dasL3_130_056G1_maxbin2.maxbin.006.fasta_sub.fa	Firmicutes	Clostridia	Clostridiales	Clostridiaceae	Clostridium
I130	FT-2	11_EXP11_EXP57_MG1_20_1BHI+1x mucin+0.3g/L 2'FL	1BHI+0.4% mucin+0.03% 2'FL	1 passage	100	0.3	4	0	Bifidobacterium breve	6.6	2359154	Bifidobacterium_breve_dasL3_130_056G1_maxbin2.maxbin.001.fasta.fa	Actinobacteria	Actinobacteria	Bifidobacteriales	Bifidobacteriaceae	Bifidobacterium
I130	FT-2	11_EXP11_EXP57_MG1_19_1BHI+1x mucin+0.3g/L 2'FL	1BHI+0.4% mucin+0.03% 2'FL	1 passage	100	0.3	4	0	Anaerococcus vaginalis	0.82	1749702	Anaerococcus_vaginalis_dasL2_037_000G1_concoct_37_sub.fa	Firmicutes	Tissierellia	Tissierellales	Peptoniphilaceae	Anaerococcus
I130	FT-2	11_EXP11_EXP57_MG1_19_1BHI+1x mucin+0.3g/L 2'FL	1BHI+0.4% mucin+0.03% 2'FL	1 passage	100	0.3	4	0	Enterobacter cloacae	0.21	4593724	Enterobacter_cloacae_dasL2_059_011G1_concoct_3.fa	Proteobacteria	Gammaproteobacteria	Enterobacterales	Enterobacteriaceae	Enterobacter
I130	FT-2	11_EXP11_EXP57_MG1_19_1BHI+1x mucin+0.3g/L 2'FL	1BHI+0.4% mucin+0.03% 2'FL	1 passage	100	0.3	4	0	Citrobacter freundii	1.14	5089376	Citrobacter_freundii_dasL2_059_038G1_maxbin2.maxbin.001.fasta.fa	Proteobacteria	Gammaproteobacteria	Enterobacterales	Enterobacteriaceae	Citrobacter
I130	FT-2	11_EXP11_EXP57_MG1_19_1BHI+1x mucin+0.3g/L 2'FL	1BHI+0.4% mucin+0.03% 2'FL	1 passage	100	0.3	4	0	Citrobacter freundii	0.27	4580636	Citrobacter_freundii_dasL3_063_250G2_concoct_5.fa	Proteobacteria	Gammaproteobacteria	Enterobacterales	Enterobacteriaceae	Citrobacter
I130	FT-2	11_EXP11_EXP57_MG1_19_1BHI+1x mucin+0.3g/L 2'FL	1BHI+0.4% mucin+0.03% 2'FL	1 passage	100	0.3	4	0	Anaerococcus vaginalis	1.29	1989947	Anaerococcus_vaginalis_dasL3_108_077G1_concoct_2_sub.fa	Firmicutes	Tissierellia	Tissierellales	Peptoniphilaceae	Anaerococcus
I130	FT-2	11_EXP11_EXP57_MG1_19_1BHI+1x mucin+0.3g/L 2'FL	1BHI+0.4% mucin+0.03% 2'FL	1 passage	100	0.3	4	0	Enterococcus avium	15.49	3356732	Enterococcus_avium_dasL3_122_123G1_metabat.metabat.13.fa.fa	Firmicutes	Bacilli	Lactobacillales	Enterococcaceae	Enterococcus
I130	FT-2	11_EXP11_EXP57_MG1_19_1BHI+1x mucin+0.3g/L 2'FL	1BHI+0.4% mucin+0.03% 2'FL	1 passage	100	0.3	4	0	Citrobacter braakii	3.77	5039550	Citrobacter_braakii_dasL3_130_028G1_maxbin2.maxbin.009.fasta_sub.fa	Proteobacteria	Gammaproteobacteria	Enterobacterales	Enterobacteriaceae	Citrobacter
I130	FT-2	11_EXP11_EXP57_MG1_19_1BHI+1x mucin+0.3g/L 2'FL	1BHI+0.4% mucin+0.03% 2'FL	1 passage	100	0.3	4	0	Enterococcus faecalis	26.87	2766391	Enterococcus_faecalis_dasL3_130_028G1_metabat.metabat.17.fa.fa	Firmicutes	Bacilli	Lactobacillales	Enterococcaceae	Enterococcus
I130	FT-2	11_EXP11_EXP57_MG1_19_1BHI+1x mucin+0.3g/L 2'FL	1BHI+0.4% mucin+0.03% 2'FL	1 passage	100	0.3	4	0	UNK Faecalimonas species	0.36	2824068	Faecalimonas_dasL3_130_056G1_concoct_15.fa	Firmicutes	Clostridia	Lachnospirales	Lachnospiraceae	Faecalimonas
I130	FT-2	11_EXP11_EXP57_MG1_19_1BHI+1x mucin+0.3g/L 2'FL	1BHI+0.4% mucin+0.03% 2'FL	1 passage	100	0.3	4	0	Clostridium perfringens	0.58	3300514	Clostridium_perfringens_dasL3_130_056G1_concoct_28.fa	Firmicutes	Clostridia	Clostridiales	Clostridiaceae	Clostridium
I130	FT-2	11_EXP11_EXP57_MG1_19_1BHI+1x mucin+0.3g/L 2'FL	1BHI+0.4% mucin+0.03% 2'FL	1 passage	100	0.3	4	0	Enterococcus gallinarum	14.28	3171829	Enterococcus_gallinarum_dasL3_130_056G1_concoct_46.fa	Firmicutes	Bacilli	Lactobacillales	Enterococcaceae	Enterococcus
I130	FT-2	11_EXP11_EXP57_MG1_19_1BHI+1x mucin+0.3g/L 2'FL	1BHI+0.4% mucin+0.03% 2'FL	1 passage	100	0.3	4	0	Bifidobacterium breve	5.93	2359154	Bifidobacterium_breve_dasL3_130_056G1_maxbin2.maxbin.001.fasta.fa	Actinobacteria	Actinobacteria	Bifidobacteriales	Bifidobacteriaceae	Bifidobacterium
I130	FT-2	11_EXP11_EXP57_MG1_19_1BHI+1x mucin+0.3g/L 2'FL	1BHI+0.4% mucin+0.03% 2'FL	1 passage	100	0.3	4	0	Klebsiella quasivariicola	3.02	5473040	Klebsiella_quasivariicola_dasL3_130_056G1_maxbin2.maxbin.004.fasta_sub.fa	Proteobacteria	Gammaproteobacteria	Enterobacterales	Enterobacteriaceae	Klebsiella
I130	FT-2	11_EXP11_EXP57_MG1_19_1BHI+1x mucin+0.3g/L 2'FL	1BHI+0.4% mucin+0.03% 2'FL	1 passage	100	0.3	4	0	Clostridium sp. 7_2_43FAA	12.79	4008154	Clostridium_sp._7_2_43FAA_dasL3_130_056G1_maxbin2.maxbin.006.fasta_sub.fa	Firmicutes	Clostridia	Clostridiales	Clostridiaceae	Clostridium
I130	FT-2	11_EXP11_EXP57_MG1_19_1BHI+1x mucin+0.3g/L 2'FL	1BHI+0.4% mucin+0.03% 2'FL	1 passage	100	0.3	4	0	Veillonella parvula	12.33	1860657	Veillonella_parvula_dasL3_130_056G1_metabat.metabat.21.fa.fa	Firmicutes	Negativicutes	Veillonellales	Veillonellaceae	Veillonella
I130	FT-2	11_EXP11_EXP57_MG1_19_1BHI+1x mucin+0.3g/L 2'FL	1BHI+0.4% mucin+0.03% 2'FL	1 passage	100	0.3	4	0	Morganella morganii	0.84	3649613	Morganella_morganii_dasL3_130_056G1_metabat.metabat.41.fa.fa	Proteobacteria	Gammaproteobacteria	Enterobacterales	Morganellaceae	Morganella
I130	FT-2	11_EXP11_EXP57_MG1_20_1BHI+1x mucin+0.3g/L 2'FL	1BHI+0.4% mucin+0.03% 2'FL	1 passage	100	0.3	4	0	Anaerococcus vaginalis	0.99	1749702	Anaerococcus_vaginalis_dasL2_037_000G1_concoct_37_sub.fa	Firmicutes	Tissierellia	Tissierellales	Peptoniphilaceae	Anaerococcus
I130	FT-2	11_EXP11_EXP57_MG1_20_1BHI+1x mucin+0.3g/L 2'FL	1BHI+0.4% mucin+0.03% 2'FL	1 passage	100	0.3	4	0	Citrobacter freundii	0.97	5089376	Citrobacter_freundii_dasL2_059_038G1_maxbin2.maxbin.001.fasta.fa	Proteobacteria	Gammaproteobacteria	Enterobacterales	Enterobacteriaceae	Citrobacter
I130	FT-2	11_EXP11_EXP57_MG1_20_1BHI+1x mucin+0.3g/L 2'FL	1BHI+0.4% mucin+0.03% 2'FL	1 passage	100	0.3	4	0	Anaerococcus vaginalis	1.54	1989947	Anaerococcus_vaginalis_dasL3_108_077G1_concoct_2_sub.fa	Firmicutes	Tissierellia	Tissierellales	Peptoniphilaceae	Anaerococcus
I130	FT-2	11_EXP11_EXP57_MG1_20_1BHI+1x mucin+0.3g/L 2'FL	1BHI+0.4% mucin+0.03% 2'FL	1 passage	100	0.3	4	0	Enterococcus avium	16	3356732	Enterococcus_avium_dasL3_122_123G1_metabat.metabat.13.fa.fa	Firmicutes	Bacilli	Lactobacillales	Enterococcaceae	Enterococcus
I130	FT-2	11_EXP11_EXP57_MG1_20_1BHI+1x mucin+0.3g/L 2'FL	1BHI+0.4% mucin+0.03% 2'FL	1 passage	100	0.3	4	0	Citrobacter braakii	4.2	5039550	Citrobacter_braakii_dasL3_130_028G1_maxbin2.maxbin.009.fasta_sub.fa	Proteobacteria	Gammaproteobacteria	Enterobacterales	Enterobacteriaceae	Citrobacter
I130	FT-2	11_EXP11_EXP57_MG1_20_1BHI+1x mucin+0.3g/L 2'FL	1BHI+0.4% mucin+0.03% 2'FL	1 passage	100	0.3	4	0	Enterococcus faecalis	23.69	2766391	Enterococcus_faecalis_dasL3_130_028G1_metabat.metabat.17.fa.fa	Firmicutes	Bacilli	Lactobacillales	Enterococcaceae	Enterococcus
I130	FT-2	11_EXP11_EXP57_MG1_20_1BHI+1x mucin+0.3g/L 2'FL	1BHI+0.4% mucin+0.03% 2'FL	1 passage	100	0.3	4	0	UNK Faecalimonas species	1.17	2824068	Faecalimonas_dasL3_130_056G1_concoct_15.fa	Firmicutes	Clostridia	Lachnospirales	Lachnospiraceae	Faecalimonas
I130	FT-2	11_EXP11_EXP57_MG1_20_1BHI+1x mucin+0.3g/L 2'FL	1BHI+0.4% mucin+0.03% 2'FL	1 passage	100	0.3	4	0	Clostridium perfringens	0.63	3300514	Clostridium_perfringens_dasL3_130_056G1_concoct_28.fa	Firmicutes	Clostridia	Clostridiales	Clostridiaceae	Clostridium
I130	FT-2	11_EXP11_EXP57_MG1_20_1BHI+1x mucin+0.3g/L 2'FL	1BHI+0.4% mucin+0.03% 2'FL	1 passage	100	0.3	4	0	Enterococcus gallinarum	16.11	3171829	Enterococcus_gallinarum_dasL3_130_056G1_concoct_46.fa	Firmicutes	Bacilli	Lactobacillales	Enterococcaceae	Enterococcus
I130	FT-2	11_EXP11_EXP57_MG1_20_1BHI+1x mucin+0.3g/L 2'FL	1BHI+0.4% mucin+0.03% 2'FL	1 passage	100	0.3	4	0	Klebsiella quasivariicola	3.03	5473040	Klebsiella_quasivariicola_dasL3_130_056G1_maxbin2.maxbin.004.fasta_sub.fa	Proteobacteria	Gammaproteobacteria	Enterobacterales	Enterobacteriaceae	Klebsiella
I69	PT-1	13_EXP13_EXP58_MG1_26_1BHI+1x mucin+0.3g/L 2'FL	1BHI+0.4% mucin+0.03% 2'FL	1 passage	100	0.3	4	0	Clostridioides difficile	6.94	4162756	Clostridioides_difficile_dasL3_069_000G1_maxbin2.maxbin.053.fasta.fa	Firmicutes	Clostridia	Clostridiales	Peptostreptococcaceae	Clostridioides
I69	PT-1	11_EXP11_EXP56_MG1_14	1BHI+0.4% mucin+0.03% 2'FL	1 passage	100	0.3	4	0	Enterobacter hormaechei	22.69	4720109	Enterobacter_hormaechei_dasL3_069_051G1_maxbin2.maxbin.004.fasta.fa	Proteobacteria	Gammaproteobacteria	Enterobacterales	Enterobacteriaceae	Enterobacter
I69	PT-1	13_EXP13_EXP58_MG1_26_1BHI+1x mucin+0.3g/L 2'FL	1BHI+0.4% mucin+0.03% 2'FL	1 passage	100	0.3	4	0	Escherichia coli	34.88	5006410	Escherichia_coli_EXP21-MG1-11_S11_maxbin2_CURATED.maxbin.001.fasta.fa	Proteobacteria	Gammaproteobacteria	Enterobacterales	Enterobacteriaceae	Escherichia
I130	FT-2	13_EXP13_EXP58_MG1_34_1BHI+1x mucin+0.3g/L 2'FL	1BHI+0.4% mucin+0.03% 2'FL	1 passage	100	0.3	4	0	Klebsiella quasivariicola	2.89	5473040	Klebsiella_quasivariicola_dasL3_130_056G1_maxbin2.maxbin.004.fasta_sub.fa	Proteobacteria	Gammaproteobacteria	Enterobacterales	Enterobacteriaceae	Klebsiella
I130	FT-2	13_EXP13_EXP58_MG1_34_1BHI+1x mucin+0.3g/L 2'FL	1BHI+0.4% mucin+0.03% 2'FL	1 passage	100	0.3	4	0	Bifidobacterium breve	4.99	2359154	Bifidobacterium_breve_dasL3_130_056G1_maxbin2.maxbin.001.fasta.fa	Actinobacteria	Actinobacteria	Bifidobacteriales	Bifidobacteriaceae	Bifidobacterium
I130	FT-2	13_EXP13_EXP58_MG1_34_1BHI+1x mucin+0.3g/L 2'FL	1BHI+0.4% mucin+0.03% 2'FL	1 passage	100	0.3	4	0	Enterococcus gallinarum	13.17	3171829	Enterococcus_gallinarum_dasL3_130_056G1_concoct_46.fa	Firmicutes	Bacilli	Lactobacillales	Enterococcaceae	Enterococcus
I130	FT-2	13_EXP13_EXP58_MG1_34_1BHI+1x mucin+0.3g/L 2'FL	1BHI+0.4% mucin+0.03% 2'FL	1 passage	100	0.3	4	0	Clostridium perfringens	14.93	3300514	Clostridium_perfringens_dasL3_130_056G1_concoct_28.fa	Firmicutes	Clostridia	Clostridiales	Clostridiaceae	Clostridium
I130	FT-2	13_EXP13_EXP58_MG1_34_1BHI+1x mucin+0.3g/L 2'FL	1BHI+0.4% mucin+0.03% 2'FL	1 passage	100	0.3	4	0	UNK Faecalimonas species	1.79	2824068	Faecalimonas_dasL3_130_056G1_concoct_15.fa	Firmicutes	Clostridia	Lachnospirales	Lachnospiraceae	Faecalimonas
I130	FT-2	13_EXP13_EXP58_MG1_34_1BHI+1x mucin+0.3g/L 2'FL	1BHI+0.4% mucin+0.03% 2'FL	1 passage	100	0.3	4	0	Enterococcus faecalis	13.42	2766391	Enterococcus_faecalis_dasL3_130_028G1_metabat.metabat.17.fa.fa	Firmicutes	Bacilli	Lactobacillales	Enterococcaceae	Enterococcus
I130	FT-2	13_EXP13_EXP58_MG1_34_1BHI+1x mucin+0.3g/L 2'FL	1BHI+0.4% mucin+0.03% 2'FL	1 passage	100	0.3	4	0	Citrobacter braakii	4.99	5039550	Citrobacter_braakii_dasL3_130_028G1_maxbin2.maxbin.009.fasta_sub.fa	Proteobacteria	Gammaproteobacteria	Enterobacterales	Enterobacteriaceae	Citrobacter
I130	FT-2	13_EXP13_EXP58_MG1_34_1BHI+1x mucin+0.3g/L 2'FL	1BHI+0.4% mucin+0.03% 2'FL	1 passage	100	0.3	4	0	Enterococcus avium	18.47	3356732	Enterococcus_avium_dasL3_122_123G1_metabat.metabat.13.fa.fa	Firmicutes	Bacilli	Lactobacillales	Enterococcaceae	Enterococcus
I130	FT-2	13_EXP13_EXP58_MG1_34_1BHI+1x mucin+0.3g/L 2'FL	1BHI+0.4% mucin+0.03% 2'FL	1 passage	100	0.3	4	0	Anaerococcus vaginalis	0.8	1989947	Anaerococcus_vaginalis_dasL3_108_077G1_concoct_2_sub.fa	Firmicutes	Tissierellia	Tissierellales	Peptoniphilaceae	Anaerococcus
I130	FT-2	13_EXP13_EXP58_MG1_34_1BHI+1x mucin+0.3g/L 2'FL	1BHI+0.4% mucin+0.03% 2'FL	1 passage	100	0.3	4	0	Citrobacter freundii	0.74	5089376	Citrobacter_freundii_dasL2_059_038G1_maxbin2.maxbin.001.fasta.fa	Proteobacteria	Gammaproteobacteria	Enterobacterales	Enterobacteriaceae	Citrobacter
I130	FT-2	13_EXP13_EXP58_MG1_34_1BHI+1x mucin+0.3g/L 2'FL	1BHI+0.4% mucin+0.03% 2'FL	1 passage	100	0.3	4	0	Enterobacter cloacae	1	4593724	Enterobacter_cloacae_dasL2_059_011G1_concoct_3.fa	Proteobacteria	Gammaproteobacteria	Enterobacterales	Enterobacteriaceae	Enterobacter
I69	PT-1	13_EXP13_EXP58_MG1_26_1BHI+1x mucin+0.3g/L 2'FL	1BHI+0.4% mucin+0.03% 2'FL	1 passage	100	0.3	4	0	Proteus mirabilis	5.72	3808607	Proteus_mirabilis_dasL2_041_071G1_metabat.metabat.11.fa.fa	Proteobacteria	Gammaproteobacteria	Enterobacterales	Morganellaceae	Proteus
I130	FT-2	13_EXP13_EXP58_MG1_34_1BHI+1x mucin+0.3g/L 2'FL	1BHI+0.4% mucin+0.03% 2'FL	1 passage	100	0.3	4	0	Anaerococcus vaginalis	0.45	1749702	Anaerococcus_vaginalis_dasL2_037_000G1_concoct_37_sub.fa	Firmicutes	Tissierellia	Tissierellales	Peptoniphilaceae	Anaerococcus
I130	FT-2	13_EXP13_EXP58_MG1_36_1BHI+1x mucin+0.3g/L 2'FL	1BHI+0.4% mucin+0.03% 2'FL	1 passage	100	0.3	4	0	Veillonella parvula	9.05	1860657	Veillonella_parvula_dasL3_130_056G1_metabat.metabat.21.fa.fa	Firmicutes	Negativicutes	Veillonellales	Veillonellaceae	Veillonella
I130	FT-2	13_EXP13_EXP58_MG1_36_1BHI+1x mucin+0.3g/L 2'FL	1BHI+0.4% mucin+0.03% 2'FL	1 passage	100	0.3	4	0	Clostridium sp. 7_2_43FAA	3.57	4008154	Clostridium_sp._7_2_43FAA_dasL3_130_056G1_maxbin2.maxbin.006.fasta_sub.fa	Firmicutes	Clostridia	Clostridiales	Clostridiaceae	Clostridium
I130	FT-2	13_EXP13_EXP58_MG1_36_1BHI+1x mucin+0.3g/L 2'FL	1BHI+0.4% mucin+0.03% 2'FL	1 passage	100	0.3	4	0	Klebsiella quasivariicola	4.22	5473040	Klebsiella_quasivariicola_dasL3_130_056G1_maxbin2.maxbin.004.fasta_sub.fa	Proteobacteria	Gammaproteobacteria	Enterobacterales	Enterobacteriaceae	Klebsiella
I130	FT-2	13_EXP13_EXP58_MG1_36_1BHI+1x mucin+0.3g/L 2'FL	1BHI+0.4% mucin+0.03% 2'FL	1 passage	100	0.3	4	0	Bifidobacterium breve	7.72	2359154	Bifidobacterium_breve_dasL3_130_056G1_maxbin2.maxbin.001.fasta.fa	Actinobacteria	Actinobacteria	Bifidobacteriales	Bifidobacteriaceae	Bifidobacterium
I130	FT-2	13_EXP13_EXP58_MG1_36_1BHI+1x mucin+0.3g/L 2'FL	1BHI+0.4% mucin+0.03% 2'FL	1 passage	100	0.3	4	0	Enterococcus gallinarum	9.31	3171829	Enterococcus_gallinarum_dasL3_130_056G1_concoct_46.fa	Firmicutes	Bacilli	Lactobacillales	Enterococcaceae	Enterococcus
I130	FT-2	13_EXP13_EXP58_MG1_36_1BHI+1x mucin+0.3g/L 2'FL	1BHI+0.4% mucin+0.03% 2'FL	1 passage	100	0.3	4	0	Clostridium perfringens	14.93	3300514	Clostridium_perfringens_dasL3_130_056G1_concoct_28.fa	Firmicutes	Clostridia	Clostridiales	Clostridiaceae	Clostridium
I130	FT-2	13_EXP13_EXP58_MG1_36_1BHI+1x mucin+0.3g/L 2'FL	1BHI+0.4% mucin+0.03% 2'FL	1 passage	100	0.3	4	0	UNK Faecalimonas species	5.74	2824068	Faecalimonas_dasL3_130_056G1_concoct_15.fa	Firmicutes	Clostridia	Lachnospirales	Lachnospiraceae	Faecalimonas
I130	FT-2	13_EXP13_EXP58_MG1_36_1BHI+1x mucin+0.3g/L 2'FL	1BHI+0.4% mucin+0.03% 2'FL	1 passage	100	0.3	4	0	Enterococcus faecalis	15.94	2766391	Enterococcus_faecalis_dasL3_130_028G1_metabat.metabat.17.fa.fa	Firmicutes	Bacilli	Lactobacillales	Enterococcaceae	Enterococcus
I130	FT-2	13_EXP13_EXP58_MG1_36_1BHI+1x mucin+0.3g/L 2'FL	1BHI+0.4% mucin+0.03% 2'FL	1 passage	100	0.3	4	0	Citrobacter braakii	6.03	5039550	Citrobacter_braakii_dasL3_130_028G1_maxbin2.maxbin.009.fasta_sub.fa	Proteobacteria	Gammaproteobacteria	Enterobacterales	Enterobacteriaceae	Citrobacter
I130	FT-2	13_EXP13_EXP58_MG1_36_1BHI+1x mucin+0.3g/L 2'FL	1BHI+0.4% mucin+0.03% 2'FL	1 passage	100	0.3	4	0	Enterococcus avium	20.67	3356732	Enterococcus_avium_dasL3_122_123G1_metabat.metabat.13.fa.fa	Firmicutes	Bacilli	Lactobacillales	Enterococcaceae	Enterococcus
I130	FT-2	13_EXP13_EXP58_MG1_36_1BHI+1x mucin+0.3g/L 2'FL	1BHI+0.4% mucin+0.03% 2'FL	1 passage	100	0.3	4	0	Anaerococcus vaginalis	0.42	1989947	Anaerococcus_vaginalis_dasL3_108_077G1_concoct_2_sub.fa	Firmicutes	Tissierellia	Tissierellales	Peptoniphilaceae	Anaerococcus
I130	FT-2	13_EXP13_EXP58_MG1_36_1BHI+1x mucin+0.3g/L 2'FL	1BHI+0.4% mucin+0.03% 2'FL	1 passage	100	0.3	4	0	Morganella morganii	0.99	3649613	Morganella_morganii_dasL3_130_056G1_metabat.metabat.41.fa.fa	Proteobacteria	Gammaproteobacteria	Enterobacterales	Morganellaceae	Morganella
I130	FT-2	13_EXP13_EXP58_MG1_34_1BHI+1x mucin+0.3g/L 2'FL	1BHI+0.4% mucin+0.03% 2'FL	1 passage	100	0.3	4	0	Veillonella parvula	10.02	1860657	Veillonella_parvula_dasL3_130_056G1_metabat.metabat.21.fa.fa	Firmicutes	Negativicutes	Veillonellales	Veillonellaceae	Veillonella
I130	FT-2	13_EXP13_EXP58_MG1_34_1BHI+1x mucin+0.3g/L 2'FL	1BHI+0.4% mucin+0.03% 2'FL	1 passage	100	0.3	4	0	Clostridium sp. 7_2_43FAA	12.33	4008154	Clostridium_sp._7_2_43FAA_dasL3_130_056G1_maxbin2.maxbin.006.fasta_sub.fa	Firmicutes	Clostridia	Clostridiales	Clostridiaceae	Clostridium
I130	FT-2	13_EXP13_EXP58_MG1_35_1BHI+1x mucin+0.3g/L 2'FL	1BHI+0.4% mucin+0.03% 2'FL	1 passage	100	0.3	4	0	Enterococcus avium	21.59	3356732	Enterococcus_avium_dasL3_122_123G1_metabat.metabat.13.fa.fa	Firmicutes	Bacilli	Lactobacillales	Enterococcaceae	Enterococcus
I130	FT-2	13_EXP13_EXP58_MG1_35_1BHI+1x mucin+0.3g/L 2'FL	1BHI+0.4% mucin+0.03% 2'FL	1 passage	100	0.3	4	0	Clostridium perfringens	0.98	3300514	Clostridium_perfringens_dasL3_130_056G1_concoct_28.fa	Firmicutes	Clostridia	Clostridiales	Clostridiaceae	Clostridium
I130	FT-2	13_EXP13_EXP58_MG1_35_1BHI+1x mucin+0.3g/L 2'FL	1BHI+0.4% mucin+0.03% 2'FL	1 passage	100	0.3	4	0	UNK Faecalimonas species	4.51	2824068	Faecalimonas_dasL3_130_056G1_concoct_15.fa	Firmicutes	Clostridia	Lachnospirales	Lachnospiraceae	Faecalimonas
I130	FT-2	13_EXP13_EXP58_MG1_35_1BHI+1x mucin+0.3g/L 2'FL	1BHI+0.4% mucin+0.03% 2'FL	1 passage	100	0.3	4	0	Enterococcus faecalis	23.02	2766391	Enterococcus_faecalis_dasL3_130_028G1_metabat.metabat.17.fa.fa	Firmicutes	Bacilli	Lactobacillales	Enterococcaceae	Enterococcus
I130	FT-2	13_EXP13_EXP58_MG1_35_1BHI+1x mucin+0.3g/L 2'FL	1BHI+0.4% mucin+0.03% 2'FL	1 passage	100	0.3	4	0	Citrobacter braakii	6.17	5039550	Citrobacter_braakii_dasL3_130_028G1_maxbin2.maxbin.009.fasta_sub.fa	Proteobacteria	Gammaproteobacteria	Enterobacterales	Enterobacteriaceae	Citrobacter
I69	PT-1	11_EXP11_EXP56_MG1_14	1BHI+0.4% mucin+0.03% 2'FL	1 passage	100	0.3	4	0	Klebsiella oxytoca	5.73	5844951	Klebsiella_oxytoca_dasL3_128_029G1_maxbin2.maxbin.002.fasta.fa	Proteobacteria	Gammaproteobacteria	Enterobacterales	Enterobacteriaceae	Klebsiella
I130	FT-2	13_EXP13_EXP58_MG1_35_1BHI+1x mucin+0.3g/L 2'FL	1BHI+0.4% mucin+0.03% 2'FL	1 passage	100	0.3	4	0	Anaerococcus vaginalis	3.18	1989947	Anaerococcus_vaginalis_dasL3_108_077G1_concoct_2_sub.fa	Firmicutes	Tissierellia	Tissierellales	Peptoniphilaceae	Anaerococcus
I130	FT-2	13_EXP13_EXP58_MG1_35_1BHI+1x mucin+0.3g/L 2'FL	1BHI+0.4% mucin+0.03% 2'FL	1 passage	100	0.3	4	0	Citrobacter freundii	0.76	5089376	Citrobacter_freundii_dasL2_059_038G1_maxbin2.maxbin.001.fasta.fa	Proteobacteria	Gammaproteobacteria	Enterobacterales	Enterobacteriaceae	Citrobacter
I130	FT-2	13_EXP13_EXP58_MG1_35_1BHI+1x mucin+0.3g/L 2'FL	1BHI+0.4% mucin+0.03% 2'FL	1 passage	100	0.3	4	0	Enterobacter cloacae	0.36	4593724	Enterobacter_cloacae_dasL2_059_011G1_concoct_3.fa	Proteobacteria	Gammaproteobacteria	Enterobacterales	Enterobacteriaceae	Enterobacter
I130	FT-2	13_EXP13_EXP58_MG1_35_1BHI+1x mucin+0.3g/L 2'FL	1BHI+0.4% mucin+0.03% 2'FL	1 passage	100	0.3	4	0	Anaerococcus vaginalis	2.07	1749702	Anaerococcus_vaginalis_dasL2_037_000G1_concoct_37_sub.fa	Firmicutes	Tissierellia	Tissierellales	Peptoniphilaceae	Anaerococcus
I69	PT-1	11_EXP11_EXP56_MG1_13	1BHI+0.4% mucin+0.03% 2'FL	1 passage	100	0.3	4	0	Escherichia coli	34.64	5006410	Escherichia_coli_EXP21-MG1-11_S11_maxbin2_CURATED.maxbin.001.fasta.fa	Proteobacteria	Gammaproteobacteria	Enterobacterales	Enterobacteriaceae	Escherichia
I130	FT-2	13_EXP13_EXP58_MG1_35_1BHI+1x mucin+0.3g/L 2'FL	1BHI+0.4% mucin+0.03% 2'FL	1 passage	100	0.3	4	0	Enterococcus gallinarum	5.97	3171829	Enterococcus_gallinarum_dasL3_130_056G1_concoct_46.fa	Firmicutes	Bacilli	Lactobacillales	Enterococcaceae	Enterococcus
I69	PT-1	11_EXP11_EXP56_MG1_13	1BHI+0.4% mucin+0.03% 2'FL	1 passage	100	0.3	4	0	Klebsiella sp. OBRC7	3.3	5674883	Klebsiella_sp._OBRC7_dasL2_037_016G1_concoct_2.fa	Proteobacteria	Gammaproteobacteria	Enterobacterales	Enterobacteriaceae	Klebsiella
I130	FT-2	13_EXP13_EXP58_MG1_35_1BHI+1x mucin+0.3g/L 2'FL	1BHI+0.4% mucin+0.03% 2'FL	1 passage	100	0.3	4	0	Klebsiella quasivariicola	3.23	5473040	Klebsiella_quasivariicola_dasL3_130_056G1_maxbin2.maxbin.004.fasta_sub.fa	Proteobacteria	Gammaproteobacteria	Enterobacterales	Enterobacteriaceae	Klebsiella
I130	FT-2	13_EXP13_EXP58_MG1_35_1BHI+1x mucin+0.3g/L 2'FL	1BHI+0.4% mucin+0.03% 2'FL	1 passage	100	0.3	4	0	Clostridium sp. 7_2_43FAA	12.83	4008154	Clostridium_sp._7_2_43FAA_dasL3_130_056G1_maxbin2.maxbin.006.fasta_sub.fa	Firmicutes	Clostridia	Clostridiales	Clostridiaceae	Clostridium
I130	FT-2	13_EXP13_EXP58_MG1_35_1BHI+1x mucin+0.3g/L 2'FL	1BHI+0.4% mucin+0.03% 2'FL	1 passage	100	0.3	4	0	Veillonella parvula	11.3	1860657	Veillonella_parvula_dasL3_130_056G1_metabat.metabat.21.fa.fa	Firmicutes	Negativicutes	Veillonellales	Veillonellaceae	Veillonella
I69	PT-1	11_EXP11_EXP56_MG1_13	1BHI+0.4% mucin+0.03% 2'FL	1 passage	100	0.3	4	0	Enterobacter hormaechei	24.92	4720109	Enterobacter_hormaechei_dasL3_069_051G1_maxbin2.maxbin.004.fasta.fa	Proteobacteria	Gammaproteobacteria	Enterobacterales	Enterobacteriaceae	Enterobacter
I69	PT-1	11_EXP11_EXP56_MG1_13	1BHI+0.4% mucin+0.03% 2'FL	1 passage	100	0.3	4	0	Clostridioides difficile	9.36	4162756	Clostridioides_difficile_dasL3_069_000G1_maxbin2.maxbin.053.fasta.fa	Firmicutes	Clostridia	Clostridiales	Peptostreptococcaceae	Clostridioides
I69	PT-1	11_EXP11_EXP56_MG1_13	1BHI+0.4% mucin+0.03% 2'FL	1 passage	100	0.3	4	0	Klebsiella pneumoniae	7.32	5039433	Klebsiella_pneumoniae_dasL3_114_016G1_concoct_0.fa	Proteobacteria	Gammaproteobacteria	Enterobacterales	Enterobacteriaceae	Klebsiella
I69	PT-1	11_EXP11_EXP56_MG1_13	1BHI+0.4% mucin+0.03% 2'FL	1 passage	100	0.3	4	0	Escherichia coli	3.89	4698174	Escherichia_coli_dasL3_123_122G1_concoct_55.fa	Proteobacteria	Gammaproteobacteria	Enterobacterales	Enterobacteriaceae	Escherichia
I69	PT-1	11_EXP11_EXP56_MG1_13	1BHI+0.4% mucin+0.03% 2'FL	1 passage	100	0.3	4	0	Klebsiella oxytoca	16.58	5844951	Klebsiella_oxytoca_dasL3_128_029G1_maxbin2.maxbin.002.fasta.fa	Proteobacteria	Gammaproteobacteria	Enterobacterales	Enterobacteriaceae	Klebsiella
I69	PT-1	11_EXP11_EXP56_MG1_14	1BHI+0.4% mucin+0.03% 2'FL	1 passage	100	0.3	4	0	Escherichia coli	4.43	4698174	Escherichia_coli_dasL3_123_122G1_concoct_55.fa	Proteobacteria	Gammaproteobacteria	Enterobacterales	Enterobacteriaceae	Escherichia
I130	FT-2	13_EXP13_EXP58_MG1_35_1BHI+1x mucin+0.3g/L 2'FL	1BHI+0.4% mucin+0.03% 2'FL	1 passage	100	0.3	4	0	Bifidobacterium breve	4.04	2359154	Bifidobacterium_breve_dasL3_130_056G1_maxbin2.maxbin.001.fasta.fa	Actinobacteria	Actinobacteria	Bifidobacteriales	Bifidobacteriaceae	Bifidobacterium
I130	FT-2	11_EXP11_EXP57_MG1_21_1BHI+1x mucin+3g/L 2'FL	1BHI+0.4% mucin+0.3% 2'FL	1 passage	100	3	4	0	Klebsiella quasivariicola	3.09	5473040	Klebsiella_quasivariicola_dasL3_130_056G1_maxbin2.maxbin.004.fasta_sub.fa	Proteobacteria	Gammaproteobacteria	Enterobacterales	Enterobacteriaceae	Klebsiella
I130	FT-2	11_EXP11_EXP57_MG1_21_1BHI+1x mucin+3g/L 2'FL	1BHI+0.4% mucin+0.3% 2'FL	1 passage	100	3	4	0	Bifidobacterium breve	4.22	2359154	Bifidobacterium_breve_dasL3_130_056G1_maxbin2.maxbin.001.fasta.fa	Actinobacteria	Actinobacteria	Bifidobacteriales	Bifidobacteriaceae	Bifidobacterium
I69	PT-1	11_EXP11_EXP56_MG1_16	1BHI+0.4% mucin+0.3% 2'FL	1 passage	100	3	4	0	Proteus mirabilis	5.5	3808607	Proteus_mirabilis_dasL2_041_071G1_metabat.metabat.11.fa.fa	Proteobacteria	Gammaproteobacteria	Enterobacterales	Morganellaceae	Proteus
I130	FT-2	11_EXP11_EXP57_MG1_21_1BHI+1x mucin+3g/L 2'FL	1BHI+0.4% mucin+0.3% 2'FL	1 passage	100	3	4	0	Clostridium perfringens	9.24	3300514	Clostridium_perfringens_dasL3_130_056G1_concoct_28.fa	Firmicutes	Clostridia	Clostridiales	Clostridiaceae	Clostridium
I130	FT-2	11_EXP11_EXP57_MG1_21_1BHI+1x mucin+3g/L 2'FL	1BHI+0.4% mucin+0.3% 2'FL	1 passage	100	3	4	0	UNK Faecalimonas species	1.56	2824068	Faecalimonas_dasL3_130_056G1_concoct_15.fa	Firmicutes	Clostridia	Lachnospirales	Lachnospiraceae	Faecalimonas
I130	FT-2	11_EXP11_EXP57_MG1_21_1BHI+1x mucin+3g/L 2'FL	1BHI+0.4% mucin+0.3% 2'FL	1 passage	100	3	4	0	Enterococcus faecalis	12.85	2766391	Enterococcus_faecalis_dasL3_130_028G1_metabat.metabat.17.fa.fa	Firmicutes	Bacilli	Lactobacillales	Enterococcaceae	Enterococcus
I130	FT-2	11_EXP11_EXP57_MG1_21_1BHI+1x mucin+3g/L 2'FL	1BHI+0.4% mucin+0.3% 2'FL	1 passage	100	3	4	0	Citrobacter braakii	4.02	5039550	Citrobacter_braakii_dasL3_130_028G1_maxbin2.maxbin.009.fasta_sub.fa	Proteobacteria	Gammaproteobacteria	Enterobacterales	Enterobacteriaceae	Citrobacter
I130	FT-2	11_EXP11_EXP57_MG1_21_1BHI+1x mucin+3g/L 2'FL	1BHI+0.4% mucin+0.3% 2'FL	1 passage	100	3	4	0	Enterococcus avium	28.11	3356732	Enterococcus_avium_dasL3_122_123G1_metabat.metabat.13.fa.fa	Firmicutes	Bacilli	Lactobacillales	Enterococcaceae	Enterococcus
I130	FT-2	11_EXP11_EXP57_MG1_21_1BHI+1x mucin+3g/L 2'FL	1BHI+0.4% mucin+0.3% 2'FL	1 passage	100	3	4	0	Anaerococcus vaginalis	1.78	1989947	Anaerococcus_vaginalis_dasL3_108_077G1_concoct_2_sub.fa	Firmicutes	Tissierellia	Tissierellales	Peptoniphilaceae	Anaerococcus
I130	FT-2	11_EXP11_EXP57_MG1_21_1BHI+1x mucin+3g/L 2'FL	1BHI+0.4% mucin+0.3% 2'FL	1 passage	100	3	4	0	Citrobacter freundii	0.19	4580636	Citrobacter_freundii_dasL3_063_250G2_concoct_5.fa	Proteobacteria	Gammaproteobacteria	Enterobacterales	Enterobacteriaceae	Citrobacter
I130	FT-2	11_EXP11_EXP57_MG1_21_1BHI+1x mucin+3g/L 2'FL	1BHI+0.4% mucin+0.3% 2'FL	1 passage	100	3	4	0	Citrobacter freundii	0.86	5089376	Citrobacter_freundii_dasL2_059_038G1_maxbin2.maxbin.001.fasta.fa	Proteobacteria	Gammaproteobacteria	Enterobacterales	Enterobacteriaceae	Citrobacter
I130	FT-2	11_EXP11_EXP57_MG1_21_1BHI+1x mucin+3g/L 2'FL	1BHI+0.4% mucin+0.3% 2'FL	1 passage	100	3	4	0	Enterobacter cloacae	0.17	4593724	Enterobacter_cloacae_dasL2_059_011G1_concoct_3.fa	Proteobacteria	Gammaproteobacteria	Enterobacterales	Enterobacteriaceae	Enterobacter
I130	FT-2	11_EXP11_EXP57_MG1_21_1BHI+1x mucin+3g/L 2'FL	1BHI+0.4% mucin+0.3% 2'FL	1 passage	100	3	4	0	Anaerococcus vaginalis	1.19	1749702	Anaerococcus_vaginalis_dasL2_037_000G1_concoct_37_sub.fa	Firmicutes	Tissierellia	Tissierellales	Peptoniphilaceae	Anaerococcus
I130	FT-2	11_EXP11_EXP57_MG1_21_1BHI+1x mucin+3g/L 2'FL	1BHI+0.4% mucin+0.3% 2'FL	1 passage	100	3	4	0	Enterococcus gallinarum	15.64	3171829	Enterococcus_gallinarum_dasL3_130_056G1_concoct_46.fa	Firmicutes	Bacilli	Lactobacillales	Enterococcaceae	Enterococcus
I130	FT-2	11_EXP11_EXP57_MG1_21_1BHI+1x mucin+3g/L 2'FL	1BHI+0.4% mucin+0.3% 2'FL	1 passage	100	3	4	0	Clostridium sp. 7_2_43FAA	8	4008154	Clostridium_sp._7_2_43FAA_dasL3_130_056G1_maxbin2.maxbin.006.fasta_sub.fa	Firmicutes	Clostridia	Clostridiales	Clostridiaceae	Clostridium
I130	FT-2	11_EXP11_EXP57_MG1_22_1BHI+1x mucin+3g/L 2'FL	1BHI+0.4% mucin+0.3% 2'FL	1 passage	100	3	4	0	Veillonella parvula	8.02	1860657	Veillonella_parvula_dasL3_130_056G1_metabat.metabat.21.fa.fa	Firmicutes	Negativicutes	Veillonellales	Veillonellaceae	Veillonella
I69	PT-1	11_EXP11_EXP56_MG1_15	1BHI+0.4% mucin+0.3% 2'FL	1 passage	100	3	4	0	Enterobacter hormaechei	54.25	4720109	Enterobacter_hormaechei_dasL3_069_051G1_maxbin2.maxbin.004.fasta.fa	Proteobacteria	Gammaproteobacteria	Enterobacterales	Enterobacteriaceae	Enterobacter
I69	PT-1	11_EXP11_EXP56_MG1_16	1BHI+0.4% mucin+0.3% 2'FL	1 passage	100	3	4	0	Escherichia coli	19.33	5006410	Escherichia_coli_EXP21-MG1-11_S11_maxbin2_CURATED.maxbin.001.fasta.fa	Proteobacteria	Gammaproteobacteria	Enterobacterales	Enterobacteriaceae	Escherichia
I69	PT-1	11_EXP11_EXP56_MG1_15	1BHI+0.4% mucin+0.3% 2'FL	1 passage	100	3	4	0	Clostridioides difficile	8.85	4162756	Clostridioides_difficile_dasL3_069_000G1_maxbin2.maxbin.053.fasta.fa	Firmicutes	Clostridia	Clostridiales	Peptostreptococcaceae	Clostridioides
I69	PT-1	11_EXP11_EXP56_MG1_15	1BHI+0.4% mucin+0.3% 2'FL	1 passage	100	3	4	0	Bifidobacterium breve	0.17	2305082	Bifidobacterium_breve_dasL3_069_073G1_concoct_3.fa	Actinobacteria	Actinobacteria	Bifidobacteriales	Bifidobacteriaceae	Bifidobacterium
I69	PT-1	11_EXP11_EXP56_MG1_15	1BHI+0.4% mucin+0.3% 2'FL	1 passage	100	3	4	0	Klebsiella oxytoca	3.46	5844951	Klebsiella_oxytoca_dasL3_128_029G1_maxbin2.maxbin.002.fasta.fa	Proteobacteria	Gammaproteobacteria	Enterobacterales	Enterobacteriaceae	Klebsiella
I69	PT-1	11_EXP11_EXP56_MG1_15	1BHI+0.4% mucin+0.3% 2'FL	1 passage	100	3	4	0	Klebsiella pneumoniae	9.37	5039433	Klebsiella_pneumoniae_dasL3_114_016G1_concoct_0.fa	Proteobacteria	Gammaproteobacteria	Enterobacterales	Enterobacteriaceae	Klebsiella
I69	PT-1	11_EXP11_EXP56_MG1_16	1BHI+0.4% mucin+0.3% 2'FL	1 passage	100	3	4	0	Klebsiella oxytoca	3.28	5844951	Klebsiella_oxytoca_dasL3_128_029G1_maxbin2.maxbin.002.fasta.fa	Proteobacteria	Gammaproteobacteria	Enterobacterales	Enterobacteriaceae	Klebsiella
I69	PT-1	11_EXP11_EXP56_MG1_16	1BHI+0.4% mucin+0.3% 2'FL	1 passage	100	3	4	0	Enterobacter hormaechei	40.29	4720109	Enterobacter_hormaechei_dasL3_069_051G1_maxbin2.maxbin.004.fasta.fa	Proteobacteria	Gammaproteobacteria	Enterobacterales	Enterobacteriaceae	Enterobacter
I69	PT-1	11_EXP11_EXP56_MG1_16	1BHI+0.4% mucin+0.3% 2'FL	1 passage	100	3	4	0	Clostridioides difficile	8.63	4162756	Clostridioides_difficile_dasL3_069_000G1_maxbin2.maxbin.053.fasta.fa	Firmicutes	Clostridia	Clostridiales	Peptostreptococcaceae	Clostridioides
I69	PT-1	11_EXP11_EXP56_MG1_16	1BHI+0.4% mucin+0.3% 2'FL	1 passage	100	3	4	0	Proteus mirabilis	19.15	3785874	Proteus_mirabilis_dasL3_069_061G1_metabat.metabat.21.fa.fa	Proteobacteria	Gammaproteobacteria	Enterobacterales	Morganellaceae	Proteus
I69	PT-1	11_EXP11_EXP56_MG1_16	1BHI+0.4% mucin+0.3% 2'FL	1 passage	100	3	4	0	Bifidobacterium breve	0.13	2305082	Bifidobacterium_breve_dasL3_069_073G1_concoct_3.fa	Actinobacteria	Actinobacteria	Bifidobacteriales	Bifidobacteriaceae	Bifidobacterium
I69	PT-1	11_EXP11_EXP56_MG1_16	1BHI+0.4% mucin+0.3% 2'FL	1 passage	100	3	4	0	Klebsiella pneumoniae	2.81	5039433	Klebsiella_pneumoniae_dasL3_114_016G1_concoct_0.fa	Proteobacteria	Gammaproteobacteria	Enterobacterales	Enterobacteriaceae	Klebsiella
I69	PT-1	11_EXP11_EXP56_MG1_16	1BHI+0.4% mucin+0.3% 2'FL	1 passage	100	3	4	0	Klebsiella sp. OBRC7	0.88	5674883	Klebsiella_sp._OBRC7_dasL2_037_016G1_concoct_2.fa	Proteobacteria	Gammaproteobacteria	Enterobacterales	Enterobacteriaceae	Klebsiella
I130	FT-2	11_EXP11_EXP57_MG1_21_1BHI+1x mucin+3g/L 2'FL	1BHI+0.4% mucin+0.3% 2'FL	1 passage	100	3	4	0	Veillonella parvula	9.06	1860657	Veillonella_parvula_dasL3_130_056G1_metabat.metabat.21.fa.fa	Firmicutes	Negativicutes	Veillonellales	Veillonellaceae	Veillonella
I130	FT-2	11_EXP11_EXP57_MG1_22_1BHI+1x mucin+3g/L 2'FL	1BHI+0.4% mucin+0.3% 2'FL	1 passage	100	3	4	0	Clostridium sp. 7_2_43FAA	7.57	4008154	Clostridium_sp._7_2_43FAA_dasL3_130_056G1_maxbin2.maxbin.006.fasta_sub.fa	Firmicutes	Clostridia	Clostridiales	Clostridiaceae	Clostridium
I130	FT-2	13_EXP13_EXP59_MG1_5_1BHI+1x mucin+3g/L 2'FL	1BHI+0.4% mucin+0.3% 2'FL	1 passage	100	3	4	0	Bifidobacterium breve	11.6	2359154	Bifidobacterium_breve_dasL3_130_056G1_maxbin2.maxbin.001.fasta.fa	Actinobacteria	Actinobacteria	Bifidobacteriales	Bifidobacteriaceae	Bifidobacterium
I130	FT-2	11_EXP11_EXP57_MG1_22_1BHI+1x mucin+3g/L 2'FL	1BHI+0.4% mucin+0.3% 2'FL	1 passage	100	3	4	0	Bifidobacterium breve	3.09	2359154	Bifidobacterium_breve_dasL3_130_056G1_maxbin2.maxbin.001.fasta.fa	Actinobacteria	Actinobacteria	Bifidobacteriales	Bifidobacteriaceae	Bifidobacterium
I69	PT-1	13_EXP13_EXP58_MG1_29_1BHI+1x mucin+3g/L 2'FL	1BHI+0.4% mucin+0.3% 2'FL	1 passage	100	3	4	0	Klebsiella oxytoca	0.4	5844951	Klebsiella_oxytoca_dasL3_128_029G1_maxbin2.maxbin.002.fasta.fa	Proteobacteria	Gammaproteobacteria	Enterobacterales	Enterobacteriaceae	Klebsiella
I69	PT-1	13_EXP13_EXP58_MG1_29_1BHI+1x mucin+3g/L 2'FL	1BHI+0.4% mucin+0.3% 2'FL	1 passage	100	3	4	0	Escherichia coli	36.05	5006410	Escherichia_coli_EXP21-MG1-11_S11_maxbin2_CURATED.maxbin.001.fasta.fa	Proteobacteria	Gammaproteobacteria	Enterobacterales	Enterobacteriaceae	Escherichia
I130	FT-2	13_EXP13_EXP59_MG1_3_1BHI+1x mucin+3g/L 2'FL	1BHI+0.4% mucin+0.3% 2'FL	1 passage	100	3	4	0	Anaerococcus vaginalis	0.45	1749702	Anaerococcus_vaginalis_dasL2_037_000G1_concoct_37_sub.fa	Firmicutes	Tissierellia	Tissierellales	Peptoniphilaceae	Anaerococcus
I130	FT-2	13_EXP13_EXP59_MG1_3_1BHI+1x mucin+3g/L 2'FL	1BHI+0.4% mucin+0.3% 2'FL	1 passage	100	3	4	0	Anaerococcus vaginalis	0.7	1989947	Anaerococcus_vaginalis_dasL3_108_077G1_concoct_2_sub.fa	Firmicutes	Tissierellia	Tissierellales	Peptoniphilaceae	Anaerococcus
I130	FT-2	13_EXP13_EXP59_MG1_3_1BHI+1x mucin+3g/L 2'FL	1BHI+0.4% mucin+0.3% 2'FL	1 passage	100	3	4	0	Enterococcus avium	19.63	3356732	Enterococcus_avium_dasL3_122_123G1_metabat.metabat.13.fa.fa	Firmicutes	Bacilli	Lactobacillales	Enterococcaceae	Enterococcus
I130	FT-2	13_EXP13_EXP59_MG1_3_1BHI+1x mucin+3g/L 2'FL	1BHI+0.4% mucin+0.3% 2'FL	1 passage	100	3	4	0	Citrobacter braakii	2.95	5039550	Citrobacter_braakii_dasL3_130_028G1_maxbin2.maxbin.009.fasta_sub.fa	Proteobacteria	Gammaproteobacteria	Enterobacterales	Enterobacteriaceae	Citrobacter
I130	FT-2	13_EXP13_EXP59_MG1_3_1BHI+1x mucin+3g/L 2'FL	1BHI+0.4% mucin+0.3% 2'FL	1 passage	100	3	4	0	Enterococcus faecalis	13.47	2766391	Enterococcus_faecalis_dasL3_130_028G1_metabat.metabat.17.fa.fa	Firmicutes	Bacilli	Lactobacillales	Enterococcaceae	Enterococcus
I130	FT-2	13_EXP13_EXP59_MG1_3_1BHI+1x mucin+3g/L 2'FL	1BHI+0.4% mucin+0.3% 2'FL	1 passage	100	3	4	0	UNK Faecalimonas species	0.92	2824068	Faecalimonas_dasL3_130_056G1_concoct_15.fa	Firmicutes	Clostridia	Lachnospirales	Lachnospiraceae	Faecalimonas
I130	FT-2	13_EXP13_EXP59_MG1_3_1BHI+1x mucin+3g/L 2'FL	1BHI+0.4% mucin+0.3% 2'FL	1 passage	100	3	4	0	Clostridium perfringens	8.96	3300514	Clostridium_perfringens_dasL3_130_056G1_concoct_28.fa	Firmicutes	Clostridia	Clostridiales	Clostridiaceae	Clostridium
I130	FT-2	13_EXP13_EXP59_MG1_3_1BHI+1x mucin+3g/L 2'FL	1BHI+0.4% mucin+0.3% 2'FL	1 passage	100	3	4	0	Enterococcus gallinarum	30.36	3171829	Enterococcus_gallinarum_dasL3_130_056G1_concoct_46.fa	Firmicutes	Bacilli	Lactobacillales	Enterococcaceae	Enterococcus
I130	FT-2	13_EXP13_EXP59_MG1_3_1BHI+1x mucin+3g/L 2'FL	1BHI+0.4% mucin+0.3% 2'FL	1 passage	100	3	4	0	Bifidobacterium breve	11.93	2359154	Bifidobacterium_breve_dasL3_130_056G1_maxbin2.maxbin.001.fasta.fa	Actinobacteria	Actinobacteria	Bifidobacteriales	Bifidobacteriaceae	Bifidobacterium
I130	FT-2	13_EXP13_EXP59_MG1_3_1BHI+1x mucin+3g/L 2'FL	1BHI+0.4% mucin+0.3% 2'FL	1 passage	100	3	4	0	Klebsiella quasivariicola	2.24	5473040	Klebsiella_quasivariicola_dasL3_130_056G1_maxbin2.maxbin.004.fasta_sub.fa	Proteobacteria	Gammaproteobacteria	Enterobacterales	Enterobacteriaceae	Klebsiella
I130	FT-2	13_EXP13_EXP59_MG1_3_1BHI+1x mucin+3g/L 2'FL	1BHI+0.4% mucin+0.3% 2'FL	1 passage	100	3	4	0	Clostridium sp. 7_2_43FAA	1.97	4008154	Clostridium_sp._7_2_43FAA_dasL3_130_056G1_maxbin2.maxbin.006.fasta_sub.fa	Firmicutes	Clostridia	Clostridiales	Clostridiaceae	Clostridium
I130	FT-2	13_EXP13_EXP59_MG1_3_1BHI+1x mucin+3g/L 2'FL	1BHI+0.4% mucin+0.3% 2'FL	1 passage	100	3	4	0	Veillonella parvula	6.42	1860657	Veillonella_parvula_dasL3_130_056G1_metabat.metabat.21.fa.fa	Firmicutes	Negativicutes	Veillonellales	Veillonellaceae	Veillonella
I130	FT-2	13_EXP13_EXP59_MG1_5_1BHI+1x mucin+3g/L 2'FL	1BHI+0.4% mucin+0.3% 2'FL	1 passage	100	3	4	0	Clostridium perfringens	1.22	3221086	Clostridium_perfringens_dasL2_023_015G1_concoct_11.fa	Firmicutes	Clostridia	Clostridiales	Clostridiaceae	Clostridium
I69	PT-1	13_EXP13_EXP58_MG1_29_1BHI+1x mucin+3g/L 2'FL	1BHI+0.4% mucin+0.3% 2'FL	1 passage	100	3	4	0	Escherichia coli	4.13	4698174	Escherichia_coli_dasL3_123_122G1_concoct_55.fa	Proteobacteria	Gammaproteobacteria	Enterobacterales	Enterobacteriaceae	Escherichia
I69	PT-1	13_EXP13_EXP58_MG1_29_1BHI+1x mucin+3g/L 2'FL	1BHI+0.4% mucin+0.3% 2'FL	1 passage	100	3	4	0	Bifidobacterium breve	0.37	2305082	Bifidobacterium_breve_dasL3_069_073G1_concoct_3.fa	Actinobacteria	Actinobacteria	Bifidobacteriales	Bifidobacteriaceae	Bifidobacterium
I69	PT-1	13_EXP13_EXP58_MG1_29_1BHI+1x mucin+3g/L 2'FL	1BHI+0.4% mucin+0.3% 2'FL	1 passage	100	3	4	0	Proteus mirabilis	19.33	3785874	Proteus_mirabilis_dasL3_069_061G1_metabat.metabat.21.fa.fa	Proteobacteria	Gammaproteobacteria	Enterobacterales	Morganellaceae	Proteus
I69	PT-1	13_EXP13_EXP58_MG1_29_1BHI+1x mucin+3g/L 2'FL	1BHI+0.4% mucin+0.3% 2'FL	1 passage	100	3	4	0	Enterobacter hormaechei	25.56	4720109	Enterobacter_hormaechei_dasL3_069_051G1_maxbin2.maxbin.004.fasta.fa	Proteobacteria	Gammaproteobacteria	Enterobacterales	Enterobacteriaceae	Enterobacter
I69	PT-1	13_EXP13_EXP58_MG1_37_1BHI+1x mucin+3g/L 2'FL	1BHI+0.4% mucin+0.3% 2'FL	1 passage	100	3	4	0	Klebsiella oxytoca	1.92	5844951	Klebsiella_oxytoca_dasL3_128_029G1_maxbin2.maxbin.002.fasta.fa	Proteobacteria	Gammaproteobacteria	Enterobacterales	Enterobacteriaceae	Klebsiella
I69	PT-1	13_EXP13_EXP58_MG1_37_1BHI+1x mucin+3g/L 2'FL	1BHI+0.4% mucin+0.3% 2'FL	1 passage	100	3	4	0	Bifidobacterium breve	0.38	2305082	Bifidobacterium_breve_dasL3_069_073G1_concoct_3.fa	Actinobacteria	Actinobacteria	Bifidobacteriales	Bifidobacteriaceae	Bifidobacterium
I69	PT-1	13_EXP13_EXP58_MG1_37_1BHI+1x mucin+3g/L 2'FL	1BHI+0.4% mucin+0.3% 2'FL	1 passage	100	3	4	0	Proteus mirabilis	23.83	3785874	Proteus_mirabilis_dasL3_069_061G1_metabat.metabat.21.fa.fa	Proteobacteria	Gammaproteobacteria	Enterobacterales	Morganellaceae	Proteus
I69	PT-1	13_EXP13_EXP58_MG1_37_1BHI+1x mucin+3g/L 2'FL	1BHI+0.4% mucin+0.3% 2'FL	1 passage	100	3	4	0	Enterobacter hormaechei	26.2	4720109	Enterobacter_hormaechei_dasL3_069_051G1_maxbin2.maxbin.004.fasta.fa	Proteobacteria	Gammaproteobacteria	Enterobacterales	Enterobacteriaceae	Enterobacter
I69	PT-1	13_EXP13_EXP58_MG1_37_1BHI+1x mucin+3g/L 2'FL	1BHI+0.4% mucin+0.3% 2'FL	1 passage	100	3	4	0	Clostridioides difficile	7.41	4162756	Clostridioides_difficile_dasL3_069_000G1_maxbin2.maxbin.053.fasta.fa	Firmicutes	Clostridia	Clostridiales	Peptostreptococcaceae	Clostridioides
I69	PT-1	13_EXP13_EXP58_MG1_37_1BHI+1x mucin+3g/L 2'FL	1BHI+0.4% mucin+0.3% 2'FL	1 passage	100	3	4	0	Proteus mirabilis	6.12	3808607	Proteus_mirabilis_dasL2_041_071G1_metabat.metabat.11.fa.fa	Proteobacteria	Gammaproteobacteria	Enterobacterales	Morganellaceae	Proteus
I69	PT-1	13_EXP13_EXP58_MG1_37_1BHI+1x mucin+3g/L 2'FL	1BHI+0.4% mucin+0.3% 2'FL	1 passage	100	3	4	0	Escherichia coli	34.15	5006410	Escherichia_coli_EXP21-MG1-11_S11_maxbin2_CURATED.maxbin.001.fasta.fa	Proteobacteria	Gammaproteobacteria	Enterobacterales	Enterobacteriaceae	Escherichia
I130	FT-2	13_EXP13_EXP59_MG1_5_1BHI+1x mucin+3g/L 2'FL	1BHI+0.4% mucin+0.3% 2'FL	1 passage	100	3	4	0	Anaerococcus vaginalis	0.64	1749702	Anaerococcus_vaginalis_dasL2_037_000G1_concoct_37_sub.fa	Firmicutes	Tissierellia	Tissierellales	Peptoniphilaceae	Anaerococcus
I69	PT-1	13_EXP13_EXP58_MG1_33_1BHI+1x mucin+3g/L 2'FL	1BHI+0.4% mucin+0.3% 2'FL	1 passage	100	3	4	0	Klebsiella oxytoca	1.97	5844951	Klebsiella_oxytoca_dasL3_128_029G1_maxbin2.maxbin.002.fasta.fa	Proteobacteria	Gammaproteobacteria	Enterobacterales	Enterobacteriaceae	Klebsiella
I69	PT-1	13_EXP13_EXP58_MG1_33_1BHI+1x mucin+3g/L 2'FL	1BHI+0.4% mucin+0.3% 2'FL	1 passage	100	3	4	0	Bifidobacterium breve	0.22	2305082	Bifidobacterium_breve_dasL3_069_073G1_concoct_3.fa	Actinobacteria	Actinobacteria	Bifidobacteriales	Bifidobacteriaceae	Bifidobacterium
I69	PT-1	13_EXP13_EXP58_MG1_33_1BHI+1x mucin+3g/L 2'FL	1BHI+0.4% mucin+0.3% 2'FL	1 passage	100	3	4	0	Proteus mirabilis	25.55	3785874	Proteus_mirabilis_dasL3_069_061G1_metabat.metabat.21.fa.fa	Proteobacteria	Gammaproteobacteria	Enterobacterales	Morganellaceae	Proteus
I69	PT-1	13_EXP13_EXP58_MG1_33_1BHI+1x mucin+3g/L 2'FL	1BHI+0.4% mucin+0.3% 2'FL	1 passage	100	3	4	0	Clostridioides difficile	5.91	4162756	Clostridioides_difficile_dasL3_069_000G1_maxbin2.maxbin.053.fasta.fa	Firmicutes	Clostridia	Clostridiales	Peptostreptococcaceae	Clostridioides
I69	PT-1	13_EXP13_EXP58_MG1_33_1BHI+1x mucin+3g/L 2'FL	1BHI+0.4% mucin+0.3% 2'FL	1 passage	100	3	4	0	Proteus mirabilis	6.89	3808607	Proteus_mirabilis_dasL2_041_071G1_metabat.metabat.11.fa.fa	Proteobacteria	Gammaproteobacteria	Enterobacterales	Morganellaceae	Proteus
I69	PT-1	13_EXP13_EXP58_MG1_33_1BHI+1x mucin+3g/L 2'FL	1BHI+0.4% mucin+0.3% 2'FL	1 passage	100	3	4	0	Escherichia coli	33.36	5006410	Escherichia_coli_EXP21-MG1-11_S11_maxbin2_CURATED.maxbin.001.fasta.fa	Proteobacteria	Gammaproteobacteria	Enterobacterales	Enterobacteriaceae	Escherichia
I69	PT-1	13_EXP13_EXP58_MG1_29_1BHI+1x mucin+3g/L 2'FL	1BHI+0.4% mucin+0.3% 2'FL	1 passage	100	3	4	0	Proteus mirabilis	5.11	3808607	Proteus_mirabilis_dasL2_041_071G1_metabat.metabat.11.fa.fa	Proteobacteria	Gammaproteobacteria	Enterobacterales	Morganellaceae	Proteus
I69	PT-1	13_EXP13_EXP58_MG1_29_1BHI+1x mucin+3g/L 2'FL	1BHI+0.4% mucin+0.3% 2'FL	1 passage	100	3	4	0	Clostridioides difficile	9.06	4162756	Clostridioides_difficile_dasL3_069_000G1_maxbin2.maxbin.053.fasta.fa	Firmicutes	Clostridia	Clostridiales	Peptostreptococcaceae	Clostridioides
I69	PT-1	13_EXP13_EXP58_MG1_33_1BHI+1x mucin+3g/L 2'FL	1BHI+0.4% mucin+0.3% 2'FL	1 passage	100	3	4	0	Enterobacter hormaechei	26.09	4720109	Enterobacter_hormaechei_dasL3_069_051G1_maxbin2.maxbin.004.fasta.fa	Proteobacteria	Gammaproteobacteria	Enterobacterales	Enterobacteriaceae	Enterobacter
I130	FT-2	13_EXP13_EXP59_MG1_5_1BHI+1x mucin+3g/L 2'FL	1BHI+0.4% mucin+0.3% 2'FL	1 passage	100	3	4	0	Clostridium perfringens	1.98	3524744	Clostridium_perfringens_dasL3_098_053G1_maxbin2.maxbin.001.fasta.fa	Firmicutes	Clostridia	Clostridiales	Clostridiaceae	Clostridium
I130	FT-2	13_EXP13_EXP59_MG1_5_1BHI+1x mucin+3g/L 2'FL	1BHI+0.4% mucin+0.3% 2'FL	1 passage	100	3	4	0	Anaerococcus vaginalis	1.03	1989947	Anaerococcus_vaginalis_dasL3_108_077G1_concoct_2_sub.fa	Firmicutes	Tissierellia	Tissierellales	Peptoniphilaceae	Anaerococcus
I130	FT-2	13_EXP13_EXP59_MG1_5_1BHI+1x mucin+3g/L 2'FL	1BHI+0.4% mucin+0.3% 2'FL	1 passage	100	3	4	0	Enterococcus avium	25.78	3356732	Enterococcus_avium_dasL3_122_123G1_metabat.metabat.13.fa.fa	Firmicutes	Bacilli	Lactobacillales	Enterococcaceae	Enterococcus
I130	FT-2	13_EXP13_EXP59_MG1_4_1BHI+1x mucin+3g/L 2'FL	1BHI+0.4% mucin+0.3% 2'FL	1 passage	100	3	4	0	Enterococcus gallinarum	13.04	3171829	Enterococcus_gallinarum_dasL3_130_056G1_concoct_46.fa	Firmicutes	Bacilli	Lactobacillales	Enterococcaceae	Enterococcus
I130	FT-2	13_EXP13_EXP59_MG1_4_1BHI+1x mucin+3g/L 2'FL	1BHI+0.4% mucin+0.3% 2'FL	1 passage	100	3	4	0	Bifidobacterium breve	6.96	2359154	Bifidobacterium_breve_dasL3_130_056G1_maxbin2.maxbin.001.fasta.fa	Actinobacteria	Actinobacteria	Bifidobacteriales	Bifidobacteriaceae	Bifidobacterium
I130	FT-2	13_EXP13_EXP59_MG1_4_1BHI+1x mucin+3g/L 2'FL	1BHI+0.4% mucin+0.3% 2'FL	1 passage	100	3	4	0	Klebsiella quasivariicola	2.74	5473040	Klebsiella_quasivariicola_dasL3_130_056G1_maxbin2.maxbin.004.fasta_sub.fa	Proteobacteria	Gammaproteobacteria	Enterobacterales	Enterobacteriaceae	Klebsiella
I130	FT-2	13_EXP13_EXP59_MG1_4_1BHI+1x mucin+3g/L 2'FL	1BHI+0.4% mucin+0.3% 2'FL	1 passage	100	3	4	0	Clostridium sp. 7_2_43FAA	7.54	4008154	Clostridium_sp._7_2_43FAA_dasL3_130_056G1_maxbin2.maxbin.006.fasta_sub.fa	Firmicutes	Clostridia	Clostridiales	Clostridiaceae	Clostridium
I130	FT-2	13_EXP13_EXP59_MG1_4_1BHI+1x mucin+3g/L 2'FL	1BHI+0.4% mucin+0.3% 2'FL	1 passage	100	3	4	0	Veillonella parvula	10.34	1860657	Veillonella_parvula_dasL3_130_056G1_metabat.metabat.21.fa.fa	Firmicutes	Negativicutes	Veillonellales	Veillonellaceae	Veillonella
I130	FT-2	11_EXP11_EXP57_MG1_22_1BHI+1x mucin+3g/L 2'FL	1BHI+0.4% mucin+0.3% 2'FL	1 passage	100	3	4	0	Anaerococcus vaginalis	1.75	1749702	Anaerococcus_vaginalis_dasL2_037_000G1_concoct_37_sub.fa	Firmicutes	Tissierellia	Tissierellales	Peptoniphilaceae	Anaerococcus
I130	FT-2	11_EXP11_EXP57_MG1_22_1BHI+1x mucin+3g/L 2'FL	1BHI+0.4% mucin+0.3% 2'FL	1 passage	100	3	4	0	Citrobacter freundii	0.66	5089376	Citrobacter_freundii_dasL2_059_038G1_maxbin2.maxbin.001.fasta.fa	Proteobacteria	Gammaproteobacteria	Enterobacterales	Enterobacteriaceae	Citrobacter
I130	FT-2	13_EXP13_EXP59_MG1_4_1BHI+1x mucin+3g/L 2'FL	1BHI+0.4% mucin+0.3% 2'FL	1 passage	100	3	4	0	Clostridium perfringens	11.88	3300514	Clostridium_perfringens_dasL3_130_056G1_concoct_28.fa	Firmicutes	Clostridia	Clostridiales	Clostridiaceae	Clostridium
I130	FT-2	11_EXP11_EXP57_MG1_22_1BHI+1x mucin+3g/L 2'FL	1BHI+0.4% mucin+0.3% 2'FL	1 passage	100	3	4	0	Citrobacter freundii	0.15	4580636	Citrobacter_freundii_dasL3_063_250G2_concoct_5.fa	Proteobacteria	Gammaproteobacteria	Enterobacterales	Enterobacteriaceae	Citrobacter
I130	FT-2	11_EXP11_EXP57_MG1_22_1BHI+1x mucin+3g/L 2'FL	1BHI+0.4% mucin+0.3% 2'FL	1 passage	100	3	4	0	Enterococcus avium	21.03	3356732	Enterococcus_avium_dasL3_122_123G1_metabat.metabat.13.fa.fa	Firmicutes	Bacilli	Lactobacillales	Enterococcaceae	Enterococcus
I130	FT-2	11_EXP11_EXP57_MG1_22_1BHI+1x mucin+3g/L 2'FL	1BHI+0.4% mucin+0.3% 2'FL	1 passage	100	3	4	0	Citrobacter braakii	2.22	5039550	Citrobacter_braakii_dasL3_130_028G1_maxbin2.maxbin.009.fasta_sub.fa	Proteobacteria	Gammaproteobacteria	Enterobacterales	Enterobacteriaceae	Citrobacter
I130	FT-2	11_EXP11_EXP57_MG1_22_1BHI+1x mucin+3g/L 2'FL	1BHI+0.4% mucin+0.3% 2'FL	1 passage	100	3	4	0	Enterococcus faecalis	11.35	2766391	Enterococcus_faecalis_dasL3_130_028G1_metabat.metabat.17.fa.fa	Firmicutes	Bacilli	Lactobacillales	Enterococcaceae	Enterococcus
I130	FT-2	11_EXP11_EXP57_MG1_22_1BHI+1x mucin+3g/L 2'FL	1BHI+0.4% mucin+0.3% 2'FL	1 passage	100	3	4	0	UNK Faecalimonas species	3.51	2824068	Faecalimonas_dasL3_130_056G1_concoct_15.fa	Firmicutes	Clostridia	Lachnospirales	Lachnospiraceae	Faecalimonas
I130	FT-2	11_EXP11_EXP57_MG1_22_1BHI+1x mucin+3g/L 2'FL	1BHI+0.4% mucin+0.3% 2'FL	1 passage	100	3	4	0	Clostridium perfringens	1.26	3300514	Clostridium_perfringens_dasL3_130_056G1_concoct_28.fa	Firmicutes	Clostridia	Clostridiales	Clostridiaceae	Clostridium
I130	FT-2	11_EXP11_EXP57_MG1_22_1BHI+1x mucin+3g/L 2'FL	1BHI+0.4% mucin+0.3% 2'FL	1 passage	100	3	4	0	Clostridium neonatale	1.05	4663196	Clostridium_neonatale_dasL3_130_056G1_concoct_44.fa	Firmicutes	Clostridia	Clostridiales	Clostridiaceae	Clostridium
I130	FT-2	11_EXP11_EXP57_MG1_22_1BHI+1x mucin+3g/L 2'FL	1BHI+0.4% mucin+0.3% 2'FL	1 passage	100	3	4	0	Enterococcus gallinarum	33.42	3171829	Enterococcus_gallinarum_dasL3_130_056G1_concoct_46.fa	Firmicutes	Bacilli	Lactobacillales	Enterococcaceae	Enterococcus
I130	FT-2	11_EXP11_EXP57_MG1_22_1BHI+1x mucin+3g/L 2'FL	1BHI+0.4% mucin+0.3% 2'FL	1 passage	100	3	4	0	Anaerococcus vaginalis	2.61	1989947	Anaerococcus_vaginalis_dasL3_108_077G1_concoct_2_sub.fa	Firmicutes	Tissierellia	Tissierellales	Peptoniphilaceae	Anaerococcus
I130	FT-2	11_EXP11_EXP57_MG1_22_1BHI+1x mucin+3g/L 2'FL	1BHI+0.4% mucin+0.3% 2'FL	1 passage	100	3	4	0	Klebsiella quasivariicola	2.31	5473040	Klebsiella_quasivariicola_dasL3_130_056G1_maxbin2.maxbin.004.fasta_sub.fa	Proteobacteria	Gammaproteobacteria	Enterobacterales	Enterobacteriaceae	Klebsiella
I130	FT-2	13_EXP13_EXP59_MG1_4_1BHI+1x mucin+3g/L 2'FL	1BHI+0.4% mucin+0.3% 2'FL	1 passage	100	3	4	0	UNK Faecalimonas species	1.97	2824068	Faecalimonas_dasL3_130_056G1_concoct_15.fa	Firmicutes	Clostridia	Lachnospirales	Lachnospiraceae	Faecalimonas
I130	FT-2	13_EXP13_EXP59_MG1_4_1BHI+1x mucin+3g/L 2'FL	1BHI+0.4% mucin+0.3% 2'FL	1 passage	100	3	4	0	Citrobacter braakii	4.11	5039550	Citrobacter_braakii_dasL3_130_028G1_maxbin2.maxbin.009.fasta_sub.fa	Proteobacteria	Gammaproteobacteria	Enterobacterales	Enterobacteriaceae	Citrobacter
I130	FT-2	13_EXP13_EXP59_MG1_5_1BHI+1x mucin+3g/L 2'FL	1BHI+0.4% mucin+0.3% 2'FL	1 passage	100	3	4	0	Citrobacter braakii	2.56	5039550	Citrobacter_braakii_dasL3_130_028G1_maxbin2.maxbin.009.fasta_sub.fa	Proteobacteria	Gammaproteobacteria	Enterobacterales	Enterobacteriaceae	Citrobacter
I130	FT-2	13_EXP13_EXP59_MG1_5_1BHI+1x mucin+3g/L 2'FL	1BHI+0.4% mucin+0.3% 2'FL	1 passage	100	3	4	0	Enterococcus faecalis	12.39	2766391	Enterococcus_faecalis_dasL3_130_028G1_metabat.metabat.17.fa.fa	Firmicutes	Bacilli	Lactobacillales	Enterococcaceae	Enterococcus
I130	FT-2	13_EXP13_EXP59_MG1_5_1BHI+1x mucin+3g/L 2'FL	1BHI+0.4% mucin+0.3% 2'FL	1 passage	100	3	4	0	UNK Faecalimonas species	1.64	2824068	Faecalimonas_dasL3_130_056G1_concoct_15.fa	Firmicutes	Clostridia	Lachnospirales	Lachnospiraceae	Faecalimonas
I130	FT-2	13_EXP13_EXP59_MG1_5_1BHI+1x mucin+3g/L 2'FL	1BHI+0.4% mucin+0.3% 2'FL	1 passage	100	3	4	0	Clostridium perfringens	12.2	3300514	Clostridium_perfringens_dasL3_130_056G1_concoct_28.fa	Firmicutes	Clostridia	Clostridiales	Clostridiaceae	Clostridium
I130	FT-2	13_EXP13_EXP59_MG1_5_1BHI+1x mucin+3g/L 2'FL	1BHI+0.4% mucin+0.3% 2'FL	1 passage	100	3	4	0	Clostridium neonatale	0.21	4663196	Clostridium_neonatale_dasL3_130_056G1_concoct_44.fa	Firmicutes	Clostridia	Clostridiales	Clostridiaceae	Clostridium
I130	FT-2	13_EXP13_EXP59_MG1_5_1BHI+1x mucin+3g/L 2'FL	1BHI+0.4% mucin+0.3% 2'FL	1 passage	100	3	4	0	Enterococcus gallinarum	16.92	3171829	Enterococcus_gallinarum_dasL3_130_056G1_concoct_46.fa	Firmicutes	Bacilli	Lactobacillales	Enterococcaceae	Enterococcus
I69	PT-1	11_EXP11_EXP56_MG1_15	1BHI+0.4% mucin+0.3% 2'FL	1 passage	100	3	4	0	Klebsiella sp. OBRC7	0.89	5674883	Klebsiella_sp._OBRC7_dasL2_037_016G1_concoct_2.fa	Proteobacteria	Gammaproteobacteria	Enterobacterales	Enterobacteriaceae	Klebsiella
I130	FT-2	13_EXP13_EXP59_MG1_4_1BHI+1x mucin+3g/L 2'FL	1BHI+0.4% mucin+0.3% 2'FL	1 passage	100	3	4	0	Enterococcus faecalis	10.89	2766391	Enterococcus_faecalis_dasL3_130_028G1_metabat.metabat.17.fa.fa	Firmicutes	Bacilli	Lactobacillales	Enterococcaceae	Enterococcus
I130	FT-2	13_EXP13_EXP59_MG1_5_1BHI+1x mucin+3g/L 2'FL	1BHI+0.4% mucin+0.3% 2'FL	1 passage	100	3	4	0	Klebsiella quasivariicola	2.22	5473040	Klebsiella_quasivariicola_dasL3_130_056G1_maxbin2.maxbin.004.fasta_sub.fa	Proteobacteria	Gammaproteobacteria	Enterobacterales	Enterobacteriaceae	Klebsiella
I130	FT-2	13_EXP13_EXP59_MG1_5_1BHI+1x mucin+3g/L 2'FL	1BHI+0.4% mucin+0.3% 2'FL	1 passage	100	3	4	0	Veillonella parvula	7.71	1860657	Veillonella_parvula_dasL3_130_056G1_metabat.metabat.21.fa.fa	Firmicutes	Negativicutes	Veillonellales	Veillonellaceae	Veillonella
I130	FT-2	13_EXP13_EXP59_MG1_4_1BHI+1x mucin+3g/L 2'FL	1BHI+0.4% mucin+0.3% 2'FL	1 passage	100	3	4	0	Anaerococcus vaginalis	1.31	1749702	Anaerococcus_vaginalis_dasL2_037_000G1_concoct_37_sub.fa	Firmicutes	Tissierellia	Tissierellales	Peptoniphilaceae	Anaerococcus
I130	FT-2	13_EXP13_EXP59_MG1_4_1BHI+1x mucin+3g/L 2'FL	1BHI+0.4% mucin+0.3% 2'FL	1 passage	100	3	4	0	Enterobacter cloacae	0.3	4593724	Enterobacter_cloacae_dasL2_059_011G1_concoct_3.fa	Proteobacteria	Gammaproteobacteria	Enterobacterales	Enterobacteriaceae	Enterobacter
I130	FT-2	13_EXP13_EXP59_MG1_4_1BHI+1x mucin+3g/L 2'FL	1BHI+0.4% mucin+0.3% 2'FL	1 passage	100	3	4	0	Citrobacter freundii	0.49	5089376	Citrobacter_freundii_dasL2_059_038G1_maxbin2.maxbin.001.fasta.fa	Proteobacteria	Gammaproteobacteria	Enterobacterales	Enterobacteriaceae	Citrobacter
I130	FT-2	13_EXP13_EXP59_MG1_4_1BHI+1x mucin+3g/L 2'FL	1BHI+0.4% mucin+0.3% 2'FL	1 passage	100	3	4	0	Clostridium perfringens	0.66	3524744	Clostridium_perfringens_dasL3_098_053G1_maxbin2.maxbin.001.fasta.fa	Firmicutes	Clostridia	Clostridiales	Clostridiaceae	Clostridium
I130	FT-2	13_EXP13_EXP59_MG1_4_1BHI+1x mucin+3g/L 2'FL	1BHI+0.4% mucin+0.3% 2'FL	1 passage	100	3	4	0	Anaerococcus vaginalis	1.99	1989947	Anaerococcus_vaginalis_dasL3_108_077G1_concoct_2_sub.fa	Firmicutes	Tissierellia	Tissierellales	Peptoniphilaceae	Anaerococcus
I130	FT-2	13_EXP13_EXP59_MG1_4_1BHI+1x mucin+3g/L 2'FL	1BHI+0.4% mucin+0.3% 2'FL	1 passage	100	3	4	0	Enterococcus avium	25.77	3356732	Enterococcus_avium_dasL3_122_123G1_metabat.metabat.13.fa.fa	Firmicutes	Bacilli	Lactobacillales	Enterococcaceae	Enterococcus
I130	FT-2	13_EXP13_EXP59_MG1_5_1BHI+1x mucin+3g/L 2'FL	1BHI+0.4% mucin+0.3% 2'FL	1 passage	100	3	4	0	Clostridium sp. 7_2_43FAA	1.89	4008154	Clostridium_sp._7_2_43FAA_dasL3_130_056G1_maxbin2.maxbin.006.fasta_sub.fa	Firmicutes	Clostridia	Clostridiales	Clostridiaceae	Clostridium
I69	PT-1	11_EXP11_EXP56_MG1_15	1BHI+0.4% mucin+0.3% 2'FL	1 passage	100	3	4	0	Escherichia coli	23.01	5006410	Escherichia_coli_EXP21-MG1-11_S11_maxbin2_CURATED.maxbin.001.fasta.fa	Proteobacteria	Gammaproteobacteria	Enterobacterales	Enterobacteriaceae	Escherichia

## Sheet: Figure 4 pt1 OD600
Fig. 4 pt1 OD600
Sample	Replicates	Plate	Description	Growth time (hours)	Ln_OD	culture_type	OD Well	blank	RawOD600	RawOD600_5xDiluted	blank Well	blank OD600	OD600	blank OD600 (5x diluted)	OD600 (with 5x dilution)	RawOD600_2xDiluted	RawOD600_4xDiluted	blank OD600 (2x diluted)	OD600 (with 2x dilution)	blank OD600 (4x diluted)	OD600 (with 4x dilution)	diluedOD_to_consider	sugar_conc	BaseMedium	group	Log10_OD
B. breve2	R2	P1	BHI (Glu-) + 10g/L 2'FL	0	-4.60517	01_B. breve	B4	BHI (Glu-) + 10g/L 2'FL	0.071		H9	0.052	0.01	0.053	0.01							0.01	10	BHI (Glu-)+2'FL	BHI (Glu-) + 10g/L 2'FL_B. breve	-2
B. breve2	R3	P1	BHI (Glu-) + 10g/L 2'FL	0	-4.60517	01_B. breve	C4	BHI (Glu-) + 10g/L 2'FL	0.07		H9	0.052	0.01	0.053	0.01							0.01	10	BHI (Glu-)+2'FL	BHI (Glu-) + 10g/L 2'FL_B. breve	-2
B. breve1	R1	P1	BHI (Glu-) + 10g/L 2'FL	0	-4.60517	01_B. breve	A3	BHI (Glu-) + 10g/L 2'FL	0.068		H9	0.052	0.01	0.053	0.01							0.01	10	BHI (Glu-)+2'FL	BHI (Glu-) + 10g/L 2'FL_B. breve	-2
B. breve2	R1	P1	BHI (Glu-) + 10g/L 2'FL	0	-4.60517	01_B. breve	A4	BHI (Glu-) + 10g/L 2'FL	0.065		H9	0.052	0.01	0.053	0.01							0.01	10	BHI (Glu-)+2'FL	BHI (Glu-) + 10g/L 2'FL_B. breve	-2
B. breve1	R3	P1	BHI (Glu-) + 10g/L 2'FL	0	-4.60517	01_B. breve	C3	BHI (Glu-) + 10g/L 2'FL	0.072		H9	0.052	0.01	0.053	0.01							0.01	10	BHI (Glu-)+2'FL	BHI (Glu-) + 10g/L 2'FL_B. breve	-2
B. breve1	R2	P1	BHI (Glu-) + 10g/L 2'FL	0	-4.60517	01_B. breve	B3	BHI (Glu-) + 10g/L 2'FL	0.067		H9	0.052	0.01	0.053	0.01							0.01	10	BHI (Glu-)+2'FL	BHI (Glu-) + 10g/L 2'FL_B. breve	-2
B. breve1	R1	P1	BHI (Glu-) + 10g/L 2'FL	24	-4.13517	01_B. breve	A3	BHI (Glu-) + 10g/L 2'FL	0.068		H9	0.052	0.016	0.053	0.016							0.016	10	BHI (Glu-)+2'FL	BHI (Glu-) + 10g/L 2'FL_B. breve	-1.79588
B. breve1	R2	P1	BHI (Glu-) + 10g/L 2'FL	24	-4.19971	01_B. breve	B3	BHI (Glu-) + 10g/L 2'FL	0.067		H9	0.052	0.015	0.053	0.015							0.015	10	BHI (Glu-)+2'FL	BHI (Glu-) + 10g/L 2'FL_B. breve	-1.82391
B. breve1	R3	P1	BHI (Glu-) + 10g/L 2'FL	24	-3.91202	01_B. breve	C3	BHI (Glu-) + 10g/L 2'FL	0.072		H9	0.052	0.02	0.053	0.02							0.02	10	BHI (Glu-)+2'FL	BHI (Glu-) + 10g/L 2'FL_B. breve	-1.69897
B. breve2	R1	P1	BHI (Glu-) + 10g/L 2'FL	24	-4.34281	01_B. breve	A4	BHI (Glu-) + 10g/L 2'FL	0.065		H9	0.052	0.013	0.053	0.013							0.013	10	BHI (Glu-)+2'FL	BHI (Glu-) + 10g/L 2'FL_B. breve	-1.88606
B. breve2	R2	P1	BHI (Glu-) + 10g/L 2'FL	24	-3.96332	01_B. breve	B4	BHI (Glu-) + 10g/L 2'FL	0.071		H9	0.052	0.019	0.053	0.019							0.019	10	BHI (Glu-)+2'FL	BHI (Glu-) + 10g/L 2'FL_B. breve	-1.72125
B. breve2	R3	P1	BHI (Glu-) + 10g/L 2'FL	24	-4.01738	01_B. breve	C4	BHI (Glu-) + 10g/L 2'FL	0.07		H9	0.052	0.018	0.053	0.018							0.018	10	BHI (Glu-)+2'FL	BHI (Glu-) + 10g/L 2'FL_B. breve	-1.74473
B. breve1	R1	P1	BHI (Glu-) + 10g/L 2'FL	55	-3.41125	01_B. breve	A3	BHI (Glu-) + 10g/L 2'FL	0.077		H9	0.044	0.033	0.046	0.033							0.033	10	BHI (Glu-)+2'FL	BHI (Glu-) + 10g/L 2'FL_B. breve	-1.48149
B. breve1	R2	P1	BHI (Glu-) + 10g/L 2'FL	55	-3.32424	01_B. breve	B3	BHI (Glu-) + 10g/L 2'FL	0.08		H9	0.044	0.036	0.046	0.036							0.036	10	BHI (Glu-)+2'FL	BHI (Glu-) + 10g/L 2'FL_B. breve	-1.4437
B. breve2	R1	P1	BHI (Glu-) + 10g/L 2'FL	55	-2.78062	01_B. breve	A4	BHI (Glu-) + 10g/L 2'FL	0.106		H9	0.044	0.062	0.046	0.062							0.062	10	BHI (Glu-)+2'FL	BHI (Glu-) + 10g/L 2'FL_B. breve	-1.20761
B. breve2	R2	P1	BHI (Glu-) + 10g/L 2'FL	55	-3.47377	01_B. breve	B4	BHI (Glu-) + 10g/L 2'FL	0.075		H9	0.044	0.031	0.046	0.031							0.031	10	BHI (Glu-)+2'FL	BHI (Glu-) + 10g/L 2'FL_B. breve	-1.50864
B. breve2	R3	P1	BHI (Glu-) + 10g/L 2'FL	55	-3.21888	01_B. breve	C4	BHI (Glu-) + 10g/L 2'FL	0.084		H9	0.044	0.04	0.046	0.04							0.04	10	BHI (Glu-)+2'FL	BHI (Glu-) + 10g/L 2'FL_B. breve	-1.39794
B. breve1	R3	P1	BHI (Glu-) + 10g/L 2'FL	55	-3.47377	01_B. breve	C3	BHI (Glu-) + 10g/L 2'FL	0.075		H9	0.044	0.031	0.046	0.031							0.031	10	BHI (Glu-)+2'FL	BHI (Glu-) + 10g/L 2'FL_B. breve	-1.50864
B. breve2	R3	P1	BHI (Glu-) + 10g/L 2'FL	72	-3.32424	01_B. breve	C4	BHI (Glu-) + 10g/L 2'FL	0.086		H9	0.05	0.036			0.065	0.057	0.042	0.046	0.051	0.024	0.036	10	BHI (Glu-)+2'FL	BHI (Glu-) + 10g/L 2'FL_B. breve	-1.4437
B. breve2	R2	P1	BHI (Glu-) + 10g/L 2'FL	72	-3.38139	01_B. breve	B4	BHI (Glu-) + 10g/L 2'FL	0.084		H9	0.05	0.034			0.065	0.058	0.042	0.046	0.051	0.028	0.034	10	BHI (Glu-)+2'FL	BHI (Glu-) + 10g/L 2'FL_B. breve	-1.46852
B. breve2	R1	P1	BHI (Glu-) + 10g/L 2'FL	72	-3.61192	01_B. breve	A4	BHI (Glu-) + 10g/L 2'FL	0.077		H9	0.05	0.027			0.063	0.055	0.042	0.042	0.051	0.016	0.027	10	BHI (Glu-)+2'FL	BHI (Glu-) + 10g/L 2'FL_B. breve	-1.56864
B. breve1	R3	P1	BHI (Glu-) + 10g/L 2'FL	72	-3.14656	01_B. breve	C3	BHI (Glu-) + 10g/L 2'FL	0.093		H9	0.05	0.043			0.066	0.062	0.042	0.048	0.051	0.044	0.043	10	BHI (Glu-)+2'FL	BHI (Glu-) + 10g/L 2'FL_B. breve	-1.36653
B. breve1	R2	P1	BHI (Glu-) + 10g/L 2'FL	72	-3.29684	01_B. breve	B3	BHI (Glu-) + 10g/L 2'FL	0.087		H9	0.05	0.037			0.068	0.061	0.042	0.052	0.051	0.04	0.037	10	BHI (Glu-)+2'FL	BHI (Glu-) + 10g/L 2'FL_B. breve	-1.4318
B. breve1	R1	P1	BHI (Glu-) + 10g/L 2'FL	72	-3.29684	01_B. breve	A3	BHI (Glu-) + 10g/L 2'FL	0.087		H9	0.05	0.037			0.063	0.057	0.042	0.042	0.051	0.024	0.037	10	BHI (Glu-)+2'FL	BHI (Glu-) + 10g/L 2'FL_B. breve	-1.4318
B. breve1	R3	P1	BHI (Glu-) + 10g/L 2'FL	120	-3.81671	01_B. breve	C3	BHI (Glu-) + 10g/L 2'FL	0.091		H9	0.069	0.022			0.069		0.043	0.052			0.022	10	BHI (Glu-)+2'FL	BHI (Glu-) + 10g/L 2'FL_B. breve	-1.65758
B. breve1	R2	P1	BHI (Glu-) + 10g/L 2'FL	120	-3.91202	01_B. breve	B3	BHI (Glu-) + 10g/L 2'FL	0.089		H9	0.069	0.02			0.071		0.043	0.056			0.02	10	BHI (Glu-)+2'FL	BHI (Glu-) + 10g/L 2'FL_B. breve	-1.69897
B. breve1	R1	P1	BHI (Glu-) + 10g/L 2'FL	120	-3.96332	01_B. breve	A3	BHI (Glu-) + 10g/L 2'FL	0.088		H9	0.069	0.019			0.067		0.043	0.048			0.019	10	BHI (Glu-)+2'FL	BHI (Glu-) + 10g/L 2'FL_B. breve	-1.72125
B. breve2	R1	P1	BHI (Glu-) + 10g/L 2'FL	120	-4.82831	01_B. breve	A4	BHI (Glu-) + 10g/L 2'FL	0.077		H9	0.069	0.008			0.065		0.043	0.044			0.008	10	BHI (Glu-)+2'FL	BHI (Glu-) + 10g/L 2'FL_B. breve	-2.09691
B. breve2	R2	P1	BHI (Glu-) + 10g/L 2'FL	120	-4.13517	01_B. breve	B4	BHI (Glu-) + 10g/L 2'FL	0.085		H9	0.069	0.016			0.065		0.043	0.044			0.016	10	BHI (Glu-)+2'FL	BHI (Glu-) + 10g/L 2'FL_B. breve	-1.79588
B. breve2	R3	P1	BHI (Glu-) + 10g/L 2'FL	120	-4.2687	01_B. breve	C4	BHI (Glu-) + 10g/L 2'FL	0.083		H9	0.069	0.014			0.065		0.043	0.044			0.014	10	BHI (Glu-)+2'FL	BHI (Glu-) + 10g/L 2'FL_B. breve	-1.85387
B. breve2	R3	P1	BHI (Glu-) + 10g/L 2'FL	168	-2.97593	01_B. breve	C4	BHI (Glu-) + 10g/L 2'FL	0.097		H9	0.046	0.051			0.067	0.064	0.044	0.046	0.047	0.068	0.051	10	BHI (Glu-)+2'FL	BHI (Glu-) + 10g/L 2'FL_B. breve	-1.29243
B. breve2	R2	P1	BHI (Glu-) + 10g/L 2'FL	168	-2.97593	01_B. breve	B4	BHI (Glu-) + 10g/L 2'FL	0.097		H9	0.046	0.051			0.068	0.062	0.044	0.048	0.047	0.06	0.051	10	BHI (Glu-)+2'FL	BHI (Glu-) + 10g/L 2'FL_B. breve	-1.29243
B. breve2	R1	P1	BHI (Glu-) + 10g/L 2'FL	168	-3.19418	01_B. breve	A4	BHI (Glu-) + 10g/L 2'FL	0.087		H9	0.046	0.041			0.065	0.059	0.044	0.042	0.047	0.048	0.041	10	BHI (Glu-)+2'FL	BHI (Glu-) + 10g/L 2'FL_B. breve	-1.38722
B. breve1	R3	P1	BHI (Glu-) + 10g/L 2'FL	168	-3.05761	01_B. breve	C3	BHI (Glu-) + 10g/L 2'FL	0.093		H9	0.046	0.047			0.073	0.065	0.044	0.058	0.047	0.072	0.047	10	BHI (Glu-)+2'FL	BHI (Glu-) + 10g/L 2'FL_B. breve	-1.3279
B. breve1	R2	P1	BHI (Glu-) + 10g/L 2'FL	168	-2.99573	01_B. breve	B3	BHI (Glu-) + 10g/L 2'FL	0.096		H9	0.046	0.05			0.074	0.068	0.044	0.06	0.047	0.084	0.05	10	BHI (Glu-)+2'FL	BHI (Glu-) + 10g/L 2'FL_B. breve	-1.30103
B. breve1	R1	P1	BHI (Glu-) + 10g/L 2'FL	168	-3.10109	01_B. breve	A3	BHI (Glu-) + 10g/L 2'FL	0.091		H9	0.046	0.045			0.067	0.06	0.044	0.046	0.047	0.052	0.045	10	BHI (Glu-)+2'FL	BHI (Glu-) + 10g/L 2'FL_B. breve	-1.34679
B.breve2 + R.gnavus2 Coculture	R3	P3	BHI (Glu-) + 10g/L 2'FL	0	-4.60517	03_CoCulture	G4	BHI (Glu-) + 10g/L 2'FL	1.754	0.191	H9	0.052	0.01	0.053	0.01							0.01	10	BHI (Glu-)+2'FL	BHI (Glu-) + 10g/L 2'FL_CoCulture	-2
B.breve2 + R.gnavus2 Coculture	R2	P3	BHI (Glu-) + 10g/L 2'FL	0	-4.60517	03_CoCulture	F4	BHI (Glu-) + 10g/L 2'FL	1.433	0.194	H9	0.052	0.01	0.053	0.01							0.01	10	BHI (Glu-)+2'FL	BHI (Glu-) + 10g/L 2'FL_CoCulture	-2
B.breve2 + R.gnavus2 Coculture	R1	P3	BHI (Glu-) + 10g/L 2'FL	0	-4.60517	03_CoCulture	E4	BHI (Glu-) + 10g/L 2'FL	1.219	0.203	H9	0.052	0.01	0.053	0.01							0.01	10	BHI (Glu-)+2'FL	BHI (Glu-) + 10g/L 2'FL_CoCulture	-2
B. breve1 + R.gnavus1 Coculture	R3	P3	BHI (Glu-) + 10g/L 2'FL	0	-4.60517	03_CoCulture	G3	BHI (Glu-) + 10g/L 2'FL	1.055	0.185	H9	0.052	0.01	0.053	0.01							0.01	10	BHI (Glu-)+2'FL	BHI (Glu-) + 10g/L 2'FL_CoCulture	-2
B. breve1 + R.gnavus1 Coculture	R2	P3	BHI (Glu-) + 10g/L 2'FL	0	-4.60517	03_CoCulture	F3	BHI (Glu-) + 10g/L 2'FL	1.072	0.188	H9	0.052	0.01	0.053	0.01							0.01	10	BHI (Glu-)+2'FL	BHI (Glu-) + 10g/L 2'FL_CoCulture	-2
B. breve1 + R.gnavus1 Coculture	R1	P3	BHI (Glu-) + 10g/L 2'FL	0	-4.60517	03_CoCulture	E3	BHI (Glu-) + 10g/L 2'FL	1.049	0.186	H9	0.052	0.01	0.053	0.01							0.01	10	BHI (Glu-)+2'FL	BHI (Glu-) + 10g/L 2'FL_CoCulture	-2
B.breve2 + R.gnavus2 Coculture	R3	P3	BHI (Glu-) + 10g/L 2'FL	24	-0.371064	03_CoCulture	G4	BHI (Glu-) + 10g/L 2'FL	1.754	0.191	H9	0.052	1.702	0.053	0.69							0.69	10	BHI (Glu-)+2'FL	BHI (Glu-) + 10g/L 2'FL_CoCulture	-0.161151
B.breve2 + R.gnavus2 Coculture	R2	P3	BHI (Glu-) + 10g/L 2'FL	24	-0.349557	03_CoCulture	F4	BHI (Glu-) + 10g/L 2'FL	1.433	0.194	H9	0.052	1.381	0.053	0.705							0.705	10	BHI (Glu-)+2'FL	BHI (Glu-) + 10g/L 2'FL_CoCulture	-0.151811
B.breve2 + R.gnavus2 Coculture	R1	P3	BHI (Glu-) + 10g/L 2'FL	24	-0.287682	03_CoCulture	E4	BHI (Glu-) + 10g/L 2'FL	1.219	0.203	H9	0.052	1.167	0.053	0.75							0.75	10	BHI (Glu-)+2'FL	BHI (Glu-) + 10g/L 2'FL_CoCulture	-0.124939
B. breve1 + R.gnavus1 Coculture	R3	P3	BHI (Glu-) + 10g/L 2'FL	24	-0.415515	03_CoCulture	G3	BHI (Glu-) + 10g/L 2'FL	1.055	0.185	H9	0.052	1.003	0.053	0.66							0.66	10	BHI (Glu-)+2'FL	BHI (Glu-) + 10g/L 2'FL_CoCulture	-0.180456
B. breve1 + R.gnavus1 Coculture	R2	P3	BHI (Glu-) + 10g/L 2'FL	24	-0.393043	03_CoCulture	F3	BHI (Glu-) + 10g/L 2'FL	1.072	0.188	H9	0.052	1.02	0.053	0.675							0.675	10	BHI (Glu-)+2'FL	BHI (Glu-) + 10g/L 2'FL_CoCulture	-0.170696
B. breve1 + R.gnavus1 Coculture	R1	P3	BHI (Glu-) + 10g/L 2'FL	24	-0.407968	03_CoCulture	E3	BHI (Glu-) + 10g/L 2'FL	1.049	0.186	H9	0.052	0.997	0.053	0.665							0.665	10	BHI (Glu-)+2'FL	BHI (Glu-) + 10g/L 2'FL_CoCulture	-0.177178
B. breve1 + R.gnavus1 Coculture	R3	P3	BHI (Glu-) + 10g/L 2'FL	55	0.0198026	03_CoCulture	G3	BHI (Glu-) + 10g/L 2'FL	1.094	0.25	H9	0.044	1.05	0.046	1.02							1.02	10	BHI (Glu-)+2'FL	BHI (Glu-) + 10g/L 2'FL_CoCulture	0.00860017
B. breve1 + R.gnavus1 Coculture	R1	P3	BHI (Glu-) + 10g/L 2'FL	55	-0.0356272	03_CoCulture	E3	BHI (Glu-) + 10g/L 2'FL	1.114	0.239	H9	0.044	1.07	0.046	0.965							0.965	10	BHI (Glu-)+2'FL	BHI (Glu-) + 10g/L 2'FL_CoCulture	-0.0154727
B.breve2 + R.gnavus2 Coculture	R2	P3	BHI (Glu-) + 10g/L 2'FL	55	-0.0304592	03_CoCulture	F4	BHI (Glu-) + 10g/L 2'FL	1.244	0.24	H9	0.044	1.2	0.046	0.97							0.97	10	BHI (Glu-)+2'FL	BHI (Glu-) + 10g/L 2'FL_CoCulture	-0.0132283
B.breve2 + R.gnavus2 Coculture	R3	P3	BHI (Glu-) + 10g/L 2'FL	55	-0.139262	03_CoCulture	G4	BHI (Glu-) + 10g/L 2'FL	1.09	0.22	H9	0.044	1.046	0.046	0.87							0.87	10	BHI (Glu-)+2'FL	BHI (Glu-) + 10g/L 2'FL_CoCulture	-0.0604807
B. breve1 + R.gnavus1 Coculture	R2	P3	BHI (Glu-) + 10g/L 2'FL	55	-0.150823	03_CoCulture	F3	BHI (Glu-) + 10g/L 2'FL	1.077	0.218	H9	0.044	1.033	0.046	0.86							0.86	10	BHI (Glu-)+2'FL	BHI (Glu-) + 10g/L 2'FL_CoCulture	-0.0655015
B.breve2 + R.gnavus2 Coculture	R1	P3	BHI (Glu-) + 10g/L 2'FL	55	-0.110932	03_CoCulture	E4	BHI (Glu-) + 10g/L 2'FL	1.339	0.225	H9	0.044	1.295	0.046	0.895							0.895	10	BHI (Glu-)+2'FL	BHI (Glu-) + 10g/L 2'FL_CoCulture	-0.048177
B. breve1 + R.gnavus1 Coculture	R1	P3	BHI (Glu-) + 10g/L 2'FL	72	-0.0491902	03_CoCulture	E3	BHI (Glu-) + 10g/L 2'FL	1.291		H9	0.05	1.241			0.829	0.289	0.042	1.574	0.051	0.952	0.952	10	BHI (Glu-)+2'FL	BHI (Glu-) + 10g/L 2'FL_CoCulture	-0.0213631
B. breve1 + R.gnavus1 Coculture	R2	P3	BHI (Glu-) + 10g/L 2'FL	72	-0.0921153	03_CoCulture	F3	BHI (Glu-) + 10g/L 2'FL	1.271		H9	0.05	1.221			1.254	0.279	0.042	2.424	0.051	0.912	0.912	10	BHI (Glu-)+2'FL	BHI (Glu-) + 10g/L 2'FL_CoCulture	-0.0400052
B. breve1 + R.gnavus1 Coculture	R3	P3	BHI (Glu-) + 10g/L 2'FL	72	0.151862	03_CoCulture	G3	BHI (Glu-) + 10g/L 2'FL	1.272		H9	0.05	1.222			0.77	0.342	0.042	1.456	0.051	1.164	1.164	10	BHI (Glu-)+2'FL	BHI (Glu-) + 10g/L 2'FL_CoCulture	0.065953
B.breve2 + R.gnavus2 Coculture	R3	P3	BHI (Glu-) + 10g/L 2'FL	72	-0.0534008	03_CoCulture	G4	BHI (Glu-) + 10g/L 2'FL	1.183		H9	0.05	1.133			1.299	0.288	0.042	2.514	0.051	0.948	0.948	10	BHI (Glu-)+2'FL	BHI (Glu-) + 10g/L 2'FL_CoCulture	-0.0231917
B.breve2 + R.gnavus2 Coculture	R1	P3	BHI (Glu-) + 10g/L 2'FL	72	0.322083	03_CoCulture	E4	BHI (Glu-) + 10g/L 2'FL	1.168		H9	0.05	1.118			0.584	0.396	0.042	1.084	0.051	1.38	1.38	10	BHI (Glu-)+2'FL	BHI (Glu-) + 10g/L 2'FL_CoCulture	0.139879
B. breve1 + R.gnavus1 Coculture	R1	P3	BHI (Glu-) + 10g/L 2'FL	120	0.277632	03_CoCulture	E3	BHI (Glu-) + 10g/L 2'FL	1.236		H9	0.069	1.167			0.703		0.043	1.32			1.32	10	BHI (Glu-)+2'FL	BHI (Glu-) + 10g/L 2'FL_CoCulture	0.120574
B. breve1 + R.gnavus1 Coculture	R2	P3	BHI (Glu-) + 10g/L 2'FL	120	0.260825	03_CoCulture	F3	BHI (Glu-) + 10g/L 2'FL	1.331		H9	0.069	1.262			0.692		0.043	1.298			1.298	10	BHI (Glu-)+2'FL	BHI (Glu-) + 10g/L 2'FL_CoCulture	0.113275
B. breve1 + R.gnavus1 Coculture	R3	P3	BHI (Glu-) + 10g/L 2'FL	120	0.291176	03_CoCulture	G3	BHI (Glu-) + 10g/L 2'FL	1.355		H9	0.069	1.286			0.712		0.043	1.338			1.338	10	BHI (Glu-)+2'FL	BHI (Glu-) + 10g/L 2'FL_CoCulture	0.126456
B.breve2 + R.gnavus2 Coculture	R2	P3	BHI (Glu-) + 10g/L 2'FL	120	0.160417	03_CoCulture	F4	BHI (Glu-) + 10g/L 2'FL	1.223		H9	0.069	1.154			0.63		0.043	1.174			1.174	10	BHI (Glu-)+2'FL	BHI (Glu-) + 10g/L 2'FL_CoCulture	0.0696681
B.breve2 + R.gnavus2 Coculture	R3	P3	BHI (Glu-) + 10g/L 2'FL	120	0.162119	03_CoCulture	G4	BHI (Glu-) + 10g/L 2'FL	1.198		H9	0.069	1.129			0.631		0.043	1.176			1.176	10	BHI (Glu-)+2'FL	BHI (Glu-) + 10g/L 2'FL_CoCulture	0.0704073
B.breve2 + R.gnavus2 Coculture	R1	P3	BHI (Glu-) + 10g/L 2'FL	120	0.10436	03_CoCulture	E4	BHI (Glu-) + 10g/L 2'FL	1.212		H9	0.069	1.143			0.598		0.043	1.11			1.11	10	BHI (Glu-)+2'FL	BHI (Glu-) + 10g/L 2'FL_CoCulture	0.045323
B.breve2 + R.gnavus2 Coculture	R1	P3	BHI (Glu-) + 10g/L 2'FL	168	0.0620354	03_CoCulture	E4	BHI (Glu-) + 10g/L 2'FL	1.083		H9	0.046	1.037			0.636	0.313	0.044	1.184	0.047	1.064	1.064	10	BHI (Glu-)+2'FL	BHI (Glu-) + 10g/L 2'FL_CoCulture	0.0269416
B.breve2 + R.gnavus2 Coculture	R2	P3	BHI (Glu-) + 10g/L 2'FL	168	0.123986	03_CoCulture	F4	BHI (Glu-) + 10g/L 2'FL	1.083		H9	0.046	1.037			0.64	0.33	0.044	1.192	0.047	1.132	1.132	10	BHI (Glu-)+2'FL	BHI (Glu-) + 10g/L 2'FL_CoCulture	0.0538464
B.breve2 + R.gnavus2 Coculture	R3	P3	BHI (Glu-) + 10g/L 2'FL	168	0.109751	03_CoCulture	G4	BHI (Glu-) + 10g/L 2'FL	1.052		H9	0.046	1.006			0.605	0.326	0.044	1.122	0.047	1.116	1.116	10	BHI (Glu-)+2'FL	BHI (Glu-) + 10g/L 2'FL_CoCulture	0.0476642
B. breve1 + R.gnavus1 Coculture	R3	P3	BHI (Glu-) + 10g/L 2'FL	168	0.310422	03_CoCulture	G3	BHI (Glu-) + 10g/L 2'FL	1.144		H9	0.046	1.098			0.682	0.388	0.044	1.276	0.047	1.364	1.364	10	BHI (Glu-)+2'FL	BHI (Glu-) + 10g/L 2'FL_CoCulture	0.134814
B. breve1 + R.gnavus1 Coculture	R2	P3	BHI (Glu-) + 10g/L 2'FL	168	0.286682	03_CoCulture	F3	BHI (Glu-) + 10g/L 2'FL	1.162		H9	0.046	1.116			0.707	0.38	0.044	1.326	0.047	1.332	1.332	10	BHI (Glu-)+2'FL	BHI (Glu-) + 10g/L 2'FL_CoCulture	0.124504
B. breve1 + R.gnavus1 Coculture	R1	P3	BHI (Glu-) + 10g/L 2'FL	168	0.277632	03_CoCulture	E3	BHI (Glu-) + 10g/L 2'FL	1.159		H9	0.046	1.113			0.717	0.377	0.044	1.346	0.047	1.32	1.32	10	BHI (Glu-)+2'FL	BHI (Glu-) + 10g/L 2'FL_CoCulture	0.120574
NC Coculture	NC	P3	BHI (Glu-) + 10g/L 2'FL	0	#NAME?	03_NC	H3	BHI (Glu-) + 10g/L 2'FL	0.052		H9	0.052	0	0.053	0							0	10	BHI (Glu-)+2'FL	BHI (Glu-) + 10g/L 2'FL_NC	#NAME?
NC	NC	P2	BHI (Glu-) + 10g/L 2'FL	0	#NAME?	03_NC	D10	BHI (Glu-) + 10g/L 2'FL	0.044		H9	0.052	0	0.053	0							0	10	BHI (Glu-)+2'FL	BHI (Glu-) + 10g/L 2'FL_NC	#NAME?
NC	NC	P1	BHI (Glu-) + 10g/L 2'FL	0	#NAME?	03_NC	D2	BHI (Glu-) + 10g/L 2'FL	0.051		H9	0.052	0	0.053	0							0	10	BHI (Glu-)+2'FL	BHI (Glu-) + 10g/L 2'FL_NC	#NAME?
NC Coculture	NC	P3	BHI (Glu-) + 10g/L 2'FL	24	#NAME?	03_NC	H3	BHI (Glu-) + 10g/L 2'FL	0.052		H9	0.052	0	0.053	0							0	10	BHI (Glu-)+2'FL	BHI (Glu-) + 10g/L 2'FL_NC	#NAME?
NC	NC	P2	BHI (Glu-) + 10g/L 2'FL	24		03_NC	D10	BHI (Glu-) + 10g/L 2'FL	0.044		H9	0.052	-0.008	0.053	-0.008							-0.008	10	BHI (Glu-)+2'FL	BHI (Glu-) + 10g/L 2'FL_NC
NC	NC	P1	BHI (Glu-) + 10g/L 2'FL	24		03_NC	D2	BHI (Glu-) + 10g/L 2'FL	0.051		H9	0.052	-0.001	0.053	-0.001							-0.001	10	BHI (Glu-)+2'FL	BHI (Glu-) + 10g/L 2'FL_NC
NC	NC	P1	BHI (Glu-) + 10g/L 2'FL	55	-2.44185	03_NC	D2	BHI (Glu-) + 10g/L 2'FL	0.131		H9	0.044	0.087	0.046	0.087							0.087	10	BHI (Glu-)+2'FL	BHI (Glu-) + 10g/L 2'FL_NC	-1.06048
NC	NC	P2	BHI (Glu-) + 10g/L 2'FL	55	-5.80914	03_NC	D10	BHI (Glu-) + 10g/L 2'FL	0.047		H9	0.044	0.003	0.046	0.003							0.003	10	BHI (Glu-)+2'FL	BHI (Glu-) + 10g/L 2'FL_NC	-2.52288
NC Coculture	NC	P3	BHI (Glu-) + 10g/L 2'FL	55	-5.52146	03_NC	H3	BHI (Glu-) + 10g/L 2'FL	0.048		H9	0.044	0.004	0.046	0.004							0.004	10	BHI (Glu-)+2'FL	BHI (Glu-) + 10g/L 2'FL_NC	-2.39794
NC Coculture	NC	P3	BHI (Glu-) + 10g/L 2'FL	72	-3.35241	03_NC	H3	BHI (Glu-) + 10g/L 2'FL	0.085		H9	0.05	0.035			0.044	0.104	0.042	0.004	0.051	0.212	0.035	10	BHI (Glu-)+2'FL	BHI (Glu-) + 10g/L 2'FL_NC	-1.45593
NC	NC	P2	BHI (Glu-) + 10g/L 2'FL	72		03_NC	D10	BHI (Glu-) + 10g/L 2'FL	0.046		H9	0.05	-0.004			0.044	0.048	0.042	0.004	0.051	-0.012	-0.004	10	BHI (Glu-)+2'FL	BHI (Glu-) + 10g/L 2'FL_NC
NC	NC	P1	BHI (Glu-) + 10g/L 2'FL	72	-2.41912	03_NC	D2	BHI (Glu-) + 10g/L 2'FL	0.139		H9	0.05	0.089			0.42	0.072	0.042	0.756	0.051	0.084	0.089	10	BHI (Glu-)+2'FL	BHI (Glu-) + 10g/L 2'FL_NC	-1.05061
NC Coculture	NC	P3	BHI (Glu-) + 10g/L 2'FL	120	-4.01738	03_NC	H3	BHI (Glu-) + 10g/L 2'FL	0.087		H9	0.069	0.018			0.067		0.043	0.048			0.018	10	BHI (Glu-)+2'FL	BHI (Glu-) + 10g/L 2'FL_NC	-1.74473
NC	NC	P2	BHI (Glu-) + 10g/L 2'FL	120	-3.81671	03_NC	D10	BHI (Glu-) + 10g/L 2'FL	0.091		H9	0.069	0.022			0.069		0.043	0.052			0.022	10	BHI (Glu-)+2'FL	BHI (Glu-) + 10g/L 2'FL_NC	-1.65758
NC	NC	P1	BHI (Glu-) + 10g/L 2'FL	120	-2.57702	03_NC	D2	BHI (Glu-) + 10g/L 2'FL	0.145		H9	0.069	0.076			0.099		0.043	0.112			0.076	10	BHI (Glu-)+2'FL	BHI (Glu-) + 10g/L 2'FL_NC	-1.11919
NC	NC	P2	BHI (Glu-) + 10g/L 2'FL	168	-1.96611	03_NC	D10	BHI (Glu-) + 10g/L 2'FL	0.186		H9	0.046	0.14			0.121	0.09	0.044	0.154	0.047	0.172	0.14	10	BHI (Glu-)+2'FL	BHI (Glu-) + 10g/L 2'FL_NC	-0.853872
NC Coculture	NC	P3	BHI (Glu-) + 10g/L 2'FL	168	-2.93746	03_NC	H3	BHI (Glu-) + 10g/L 2'FL	0.099		H9	0.046	0.053			0.101	0.065	0.044	0.114	0.047	0.072	0.053	10	BHI (Glu-)+2'FL	BHI (Glu-) + 10g/L 2'FL_NC	-1.27572
NC	NC	P1	BHI (Glu-) + 10g/L 2'FL	168	-2.95651	03_NC	D3	BHI (Glu-) + 10g/L 2'FL	0.098		H9	0.046	0.052			0.077	0.068	0.044	0.066	0.047	0.084	0.052	10	BHI (Glu-)+2'FL	BHI (Glu-) + 10g/L 2'FL_NC	-1.284
R.gnavus2	R2	P2	BHI (Glu-) + 10g/L 2'FL	0	-4.60517	02_R.gnavus	B10	BHI (Glu-) + 10g/L 2'FL	0.097		H9	0.052	0.01	0.053	0.01							0.01	10	BHI (Glu-)+2'FL	BHI (Glu-) + 10g/L 2'FL_R.gnavus	-2
R.gnavus2	R1	P2	BHI (Glu-) + 10g/L 2'FL	0	-4.60517	02_R.gnavus	A10	BHI (Glu-) + 10g/L 2'FL	0.154		H9	0.052	0.01	0.053	0.01							0.01	10	BHI (Glu-)+2'FL	BHI (Glu-) + 10g/L 2'FL_R.gnavus	-2
R.gnavus1	R3	P2	BHI (Glu-) + 10g/L 2'FL	0	-4.60517	02_R.gnavus	C9	BHI (Glu-) + 10g/L 2'FL	0.312		H9	0.052	0.01	0.053	0.01							0.01	10	BHI (Glu-)+2'FL	BHI (Glu-) + 10g/L 2'FL_R.gnavus	-2
R.gnavus1	R1	P2	BHI (Glu-) + 10g/L 2'FL	0	-4.60517	02_R.gnavus	A9	BHI (Glu-) + 10g/L 2'FL	0.238		H9	0.052	0.01	0.053	0.01							0.01	10	BHI (Glu-)+2'FL	BHI (Glu-) + 10g/L 2'FL_R.gnavus	-2
R.gnavus2	R3	P2	BHI (Glu-) + 10g/L 2'FL	0	-4.60517	02_R.gnavus	C10	BHI (Glu-) + 10g/L 2'FL	0.098		H9	0.052	0.01	0.053	0.01							0.01	10	BHI (Glu-)+2'FL	BHI (Glu-) + 10g/L 2'FL_R.gnavus	-2
R.gnavus1	R2	P2	BHI (Glu-) + 10g/L 2'FL	0	-4.60517	02_R.gnavus	B9	BHI (Glu-) + 10g/L 2'FL	0.394		H9	0.052	0.01	0.053	0.01							0.01	10	BHI (Glu-)+2'FL	BHI (Glu-) + 10g/L 2'FL_R.gnavus	-2
R.gnavus1	R1	P2	BHI (Glu-) + 10g/L 2'FL	24	-1.68201	02_R.gnavus	A9	BHI (Glu-) + 10g/L 2'FL	0.238		H9	0.052	0.186	0.053	0.186							0.186	10	BHI (Glu-)+2'FL	BHI (Glu-) + 10g/L 2'FL_R.gnavus	-0.730487
R.gnavus1	R2	P2	BHI (Glu-) + 10g/L 2'FL	24	-1.07294	02_R.gnavus	B9	BHI (Glu-) + 10g/L 2'FL	0.394		H9	0.052	0.342	0.053	0.342							0.342	10	BHI (Glu-)+2'FL	BHI (Glu-) + 10g/L 2'FL_R.gnavus	-0.465974
R.gnavus1	R3	P2	BHI (Glu-) + 10g/L 2'FL	24	-1.34707	02_R.gnavus	C9	BHI (Glu-) + 10g/L 2'FL	0.312		H9	0.052	0.26	0.053	0.26							0.26	10	BHI (Glu-)+2'FL	BHI (Glu-) + 10g/L 2'FL_R.gnavus	-0.585027
R.gnavus2	R1	P2	BHI (Glu-) + 10g/L 2'FL	24	-2.28278	02_R.gnavus	A10	BHI (Glu-) + 10g/L 2'FL	0.154		H9	0.052	0.102	0.053	0.102							0.102	10	BHI (Glu-)+2'FL	BHI (Glu-) + 10g/L 2'FL_R.gnavus	-0.9914
R.gnavus2	R3	P2	BHI (Glu-) + 10g/L 2'FL	24	-3.07911	02_R.gnavus	C10	BHI (Glu-) + 10g/L 2'FL	0.098		H9	0.052	0.046	0.053	0.046							0.046	10	BHI (Glu-)+2'FL	BHI (Glu-) + 10g/L 2'FL_R.gnavus	-1.33724
R.gnavus2	R2	P2	BHI (Glu-) + 10g/L 2'FL	24	-3.10109	02_R.gnavus	B10	BHI (Glu-) + 10g/L 2'FL	0.097		H9	0.052	0.045	0.053	0.045							0.045	10	BHI (Glu-)+2'FL	BHI (Glu-) + 10g/L 2'FL_R.gnavus	-1.34679
R.gnavus1	R1	P2	BHI (Glu-) + 10g/L 2'FL	55	-0.307885	02_R.gnavus	A9	BHI (Glu-) + 10g/L 2'FL	0.791	0.193	H9	0.044	0.747	0.046	0.735							0.735	10	BHI (Glu-)+2'FL	BHI (Glu-) + 10g/L 2'FL_R.gnavus	-0.133713
R.gnavus1	R2	P2	BHI (Glu-) + 10g/L 2'FL	55	0.0907544	02_R.gnavus	B9	BHI (Glu-) + 10g/L 2'FL	1.035	0.265	H9	0.044	0.991	0.046	1.095							1.095	10	BHI (Glu-)+2'FL	BHI (Glu-) + 10g/L 2'FL_R.gnavus	0.0394141
R.gnavus1	R3	P2	BHI (Glu-) + 10g/L 2'FL	55	-0.470004	02_R.gnavus	C9	BHI (Glu-) + 10g/L 2'FL	0.73	0.171	H9	0.044	0.686	0.046	0.625							0.625	10	BHI (Glu-)+2'FL	BHI (Glu-) + 10g/L 2'FL_R.gnavus	-0.20412
R.gnavus2	R1	P2	BHI (Glu-) + 10g/L 2'FL	55	-0.941609	02_R.gnavus	A10	BHI (Glu-) + 10g/L 2'FL	0.386	0.124	H9	0.044	0.342	0.046	0.39							0.39	10	BHI (Glu-)+2'FL	BHI (Glu-) + 10g/L 2'FL_R.gnavus	-0.408935
R.gnavus2	R2	P2	BHI (Glu-) + 10g/L 2'FL	55	-0.644357	02_R.gnavus	B10	BHI (Glu-) + 10g/L 2'FL	0.481	0.151	H9	0.044	0.437	0.046	0.525							0.525	10	BHI (Glu-)+2'FL	BHI (Glu-) + 10g/L 2'FL_R.gnavus	-0.279841
R.gnavus2	R3	P2	BHI (Glu-) + 10g/L 2'FL	55	-2.00248	02_R.gnavus	C10	BHI (Glu-) + 10g/L 2'FL	0.191	0.073	H9	0.044	0.147	0.046	0.135							0.135	10	BHI (Glu-)+2'FL	BHI (Glu-) + 10g/L 2'FL_R.gnavus	-0.869666
R.gnavus1	R3	P2	BHI (Glu-) + 10g/L 2'FL	72	-0.150823	02_R.gnavus	C9	BHI (Glu-) + 10g/L 2'FL	0.749		H9	0.05	0.699			0.472	0.203	0.042	0.86	0.051	0.608	0.86	10	BHI (Glu-)+2'FL	BHI (Glu-) + 10g/L 2'FL_R.gnavus	-0.0655015
R.gnavus1	R1	P2	BHI (Glu-) + 10g/L 2'FL	72	-0.368169	02_R.gnavus	A9	BHI (Glu-) + 10g/L 2'FL	0.744		H9	0.05	0.694			0.388	0.224	0.042	0.692	0.051	0.692	0.692	10	BHI (Glu-)+2'FL	BHI (Glu-) + 10g/L 2'FL_R.gnavus	-0.159894
R.gnavus1	R2	P2	BHI (Glu-) + 10g/L 2'FL	72	0.0880109	02_R.gnavus	B9	BHI (Glu-) + 10g/L 2'FL	1.007		H9	0.05	0.957			1.046	0.324	0.042	2.008	0.051	1.092	1.092	10	BHI (Glu-)+2'FL	BHI (Glu-) + 10g/L 2'FL_R.gnavus	0.0382226
R.gnavus2	R1	P2	BHI (Glu-) + 10g/L 2'FL	72	-0.936493	02_R.gnavus	A10	BHI (Glu-) + 10g/L 2'FL	0.442		H9	0.05	0.392			0.252	0.149	0.042	0.42	0.051	0.392	0.392	10	BHI (Glu-)+2'FL	BHI (Glu-) + 10g/L 2'FL_R.gnavus	-0.406714
R.gnavus2	R2	P2	BHI (Glu-) + 10g/L 2'FL	72	-0.29303	02_R.gnavus	B10	BHI (Glu-) + 10g/L 2'FL	0.827		H9	0.05	0.777			0.415	0.259	0.042	0.746	0.051	0.832	0.746	10	BHI (Glu-)+2'FL	BHI (Glu-) + 10g/L 2'FL_R.gnavus	-0.127261
R.gnavus2	R3	P2	BHI (Glu-) + 10g/L 2'FL	72	-1.14256	02_R.gnavus	C10	BHI (Glu-) + 10g/L 2'FL	0.369		H9	0.05	0.319			0.182	0.114	0.042	0.28	0.051	0.252	0.319	10	BHI (Glu-)+2'FL	BHI (Glu-) + 10g/L 2'FL_R.gnavus	-0.496209
R.gnavus2	R3	P2	BHI (Glu-) + 10g/L 2'FL	120	-1.19402	02_R.gnavus	C10	BHI (Glu-) + 10g/L 2'FL	0.372		H9	0.069	0.303			0.211		0.043	0.336			0.303	10	BHI (Glu-)+2'FL	BHI (Glu-) + 10g/L 2'FL_R.gnavus	-0.518557
R.gnavus2	R2	P2	BHI (Glu-) + 10g/L 2'FL	120	0.00399202	02_R.gnavus	B10	BHI (Glu-) + 10g/L 2'FL	0.907		H9	0.069	0.838			0.545		0.043	1.004			1.004	10	BHI (Glu-)+2'FL	BHI (Glu-) + 10g/L 2'FL_R.gnavus	0.00173371
R.gnavus2	R1	P2	BHI (Glu-) + 10g/L 2'FL	120	-0.76357	02_R.gnavus	A10	BHI (Glu-) + 10g/L 2'FL	0.553		H9	0.069	0.484			0.276		0.043	0.466			0.466	10	BHI (Glu-)+2'FL	BHI (Glu-) + 10g/L 2'FL_R.gnavus	-0.331614
R.gnavus1	R3	P2	BHI (Glu-) + 10g/L 2'FL	120	-0.203341	02_R.gnavus	C9	BHI (Glu-) + 10g/L 2'FL	0.839		H9	0.069	0.77			0.451		0.043	0.816			0.816	10	BHI (Glu-)+2'FL	BHI (Glu-) + 10g/L 2'FL_R.gnavus	-0.0883098
R.gnavus1	R2	P2	BHI (Glu-) + 10g/L 2'FL	120	0.134531	02_R.gnavus	B9	BHI (Glu-) + 10g/L 2'FL	1.091		H9	0.069	1.022			0.615		0.043	1.144			1.144	10	BHI (Glu-)+2'FL	BHI (Glu-) + 10g/L 2'FL_R.gnavus	0.058426
R.gnavus1	R1	P2	BHI (Glu-) + 10g/L 2'FL	120	-0.134675	02_R.gnavus	A9	BHI (Glu-) + 10g/L 2'FL	0.892		H9	0.069	0.823			0.48		0.043	0.874			0.874	10	BHI (Glu-)+2'FL	BHI (Glu-) + 10g/L 2'FL_R.gnavus	-0.0584886
R.gnavus1	R3	P2	BHI (Glu-) + 10g/L 2'FL	168	-0.00803217	02_R.gnavus	C9	BHI (Glu-) + 10g/L 2'FL	0.842		H9	0.046	0.796			0.508	0.295	0.044	0.928	0.047	0.992	0.992	10	BHI (Glu-)+2'FL	BHI (Glu-) + 10g/L 2'FL_R.gnavus	-0.00348833
R.gnavus2	R1	P2	BHI (Glu-) + 10g/L 2'FL	168	-0.72567	02_R.gnavus	A10	BHI (Glu-) + 10g/L 2'FL	0.595		H9	0.046	0.549			0.286	0.189	0.044	0.484	0.047	0.568	0.484	10	BHI (Glu-)+2'FL	BHI (Glu-) + 10g/L 2'FL_R.gnavus	-0.315155
R.gnavus2	R2	P2	BHI (Glu-) + 10g/L 2'FL	168	0.178983	02_R.gnavus	B10	BHI (Glu-) + 10g/L 2'FL	1.02		H9	0.046	0.974			0.59	0.346	0.044	1.092	0.047	1.196	1.196	10	BHI (Glu-)+2'FL	BHI (Glu-) + 10g/L 2'FL_R.gnavus	0.0777312
R.gnavus2	R3	P2	BHI (Glu-) + 10g/L 2'FL	168	-1.03002	02_R.gnavus	C10	BHI (Glu-) + 10g/L 2'FL	0.403		H9	0.046	0.357			0.225	0.147	0.044	0.362	0.047	0.4	0.357	10	BHI (Glu-)+2'FL	BHI (Glu-) + 10g/L 2'FL_R.gnavus	-0.447332
R.gnavus1	R2	P2	BHI (Glu-) + 10g/L 2'FL	168	0.408128	02_R.gnavus	B9	BHI (Glu-) + 10g/L 2'FL	1.262		H9	0.046	1.216			0.773	0.423	0.044	1.458	0.047	1.504	1.504	10	BHI (Glu-)+2'FL	BHI (Glu-) + 10g/L 2'FL_R.gnavus	0.177248
R.gnavus1	R1	P2	BHI (Glu-) + 10g/L 2'FL	168	-0.098716	02_R.gnavus	A9	BHI (Glu-) + 10g/L 2'FL	0.926		H9	0.046	0.88			0.497	0.293	0.044	0.906	0.047	0.984	0.906	10	BHI (Glu-)+2'FL	BHI (Glu-) + 10g/L 2'FL_R.gnavus	-0.0428718
B. breve1	R2	P1	BHI (Glu-) + 10g/L Fucose	0	-4.60517	01_B. breve	B5	BHI (Glu-) + 10g/L Fucose	0.096		H10	0.041	0.01	0.101	0.01							0.01	10	BHI (Glu-)+Fucose	BHI (Glu-) + 10g/L Fucose_B. breve	-2
B. breve1	R3	P1	BHI (Glu-) + 10g/L Fucose	0	-4.60517	01_B. breve	C5	BHI (Glu-) + 10g/L Fucose	0.105		H10	0.041	0.01	0.101	0.01							0.01	10	BHI (Glu-)+Fucose	BHI (Glu-) + 10g/L Fucose_B. breve	-2
B. breve2	R2	P1	BHI (Glu-) + 10g/L Fucose	0	-4.60517	01_B. breve	B6	BHI (Glu-) + 10g/L Fucose	0.092		H10	0.041	0.01	0.101	0.01							0.01	10	BHI (Glu-)+Fucose	BHI (Glu-) + 10g/L Fucose_B. breve	-2
B. breve2	R3	P1	BHI (Glu-) + 10g/L Fucose	0	-4.60517	01_B. breve	C6	BHI (Glu-) + 10g/L Fucose	0.093		H10	0.041	0.01	0.101	0.01							0.01	10	BHI (Glu-)+Fucose	BHI (Glu-) + 10g/L Fucose_B. breve	-2
B. breve1	R1	P1	BHI (Glu-) + 10g/L Fucose	0	-4.60517	01_B. breve	A5	BHI (Glu-) + 10g/L Fucose	0.105		H10	0.041	0.01	0.101	0.01							0.01	10	BHI (Glu-)+Fucose	BHI (Glu-) + 10g/L Fucose_B. breve	-2
B. breve2	R1	P1	BHI (Glu-) + 10g/L Fucose	0	-4.60517	01_B. breve	A6	BHI (Glu-) + 10g/L Fucose	0.084		H10	0.041	0.01	0.101	0.01							0.01	10	BHI (Glu-)+Fucose	BHI (Glu-) + 10g/L Fucose_B. breve	-2
B. breve1	R1	P1	BHI (Glu-) + 10g/L Fucose	24	-2.74887	01_B. breve	A5	BHI (Glu-) + 10g/L Fucose	0.105		H10	0.041	0.064	0.101	0.064							0.064	10	BHI (Glu-)+Fucose	BHI (Glu-) + 10g/L Fucose_B. breve	-1.19382
B. breve1	R2	P1	BHI (Glu-) + 10g/L Fucose	24	-2.90042	01_B. breve	B5	BHI (Glu-) + 10g/L Fucose	0.096		H10	0.041	0.055	0.101	0.055							0.055	10	BHI (Glu-)+Fucose	BHI (Glu-) + 10g/L Fucose_B. breve	-1.25964
B. breve2	R1	P1	BHI (Glu-) + 10g/L Fucose	24	-3.14656	01_B. breve	A6	BHI (Glu-) + 10g/L Fucose	0.084		H10	0.041	0.043	0.101	0.043							0.043	10	BHI (Glu-)+Fucose	BHI (Glu-) + 10g/L Fucose_B. breve	-1.36653
B. breve2	R2	P1	BHI (Glu-) + 10g/L Fucose	24	-2.97593	01_B. breve	B6	BHI (Glu-) + 10g/L Fucose	0.092		H10	0.041	0.051	0.101	0.051							0.051	10	BHI (Glu-)+Fucose	BHI (Glu-) + 10g/L Fucose_B. breve	-1.29243
B. breve2	R3	P1	BHI (Glu-) + 10g/L Fucose	24	-2.95651	01_B. breve	C6	BHI (Glu-) + 10g/L Fucose	0.093		H10	0.041	0.052	0.101	0.052							0.052	10	BHI (Glu-)+Fucose	BHI (Glu-) + 10g/L Fucose_B. breve	-1.284
B. breve1	R3	P1	BHI (Glu-) + 10g/L Fucose	24	-2.74887	01_B. breve	C5	BHI (Glu-) + 10g/L Fucose	0.105		H10	0.041	0.064	0.101	0.064							0.064	10	BHI (Glu-)+Fucose	BHI (Glu-) + 10g/L Fucose_B. breve	-1.19382
B. breve2	R2	P1	BHI (Glu-) + 10g/L Fucose	55	-2.74887	01_B. breve	B6	BHI (Glu-) + 10g/L Fucose	0.115		H10	0.051	0.064	0.043	0.064							0.064	10	BHI (Glu-)+Fucose	BHI (Glu-) + 10g/L Fucose_B. breve	-1.19382
B. breve2	R3	P1	BHI (Glu-) + 10g/L Fucose	55	-2.76462	01_B. breve	C6	BHI (Glu-) + 10g/L Fucose	0.114		H10	0.051	0.063	0.043	0.063							0.063	10	BHI (Glu-)+Fucose	BHI (Glu-) + 10g/L Fucose_B. breve	-1.20066
B. breve1	R1	P1	BHI (Glu-) + 10g/L Fucose	55	-2.74887	01_B. breve	A5	BHI (Glu-) + 10g/L Fucose	0.115		H10	0.051	0.064	0.043	0.064							0.064	10	BHI (Glu-)+Fucose	BHI (Glu-) + 10g/L Fucose_B. breve	-1.19382
B. breve1	R2	P1	BHI (Glu-) + 10g/L Fucose	55	-2.52573	01_B. breve	B5	BHI (Glu-) + 10g/L Fucose	0.131		H10	0.051	0.08	0.043	0.08							0.08	10	BHI (Glu-)+Fucose	BHI (Glu-) + 10g/L Fucose_B. breve	-1.09691
B. breve1	R3	P1	BHI (Glu-) + 10g/L Fucose	55	-2.63109	01_B. breve	C5	BHI (Glu-) + 10g/L Fucose	0.123		H10	0.051	0.072	0.043	0.072							0.072	10	BHI (Glu-)+Fucose	BHI (Glu-) + 10g/L Fucose_B. breve	-1.14267
B. breve2	R1	P1	BHI (Glu-) + 10g/L Fucose	55	-2.74887	01_B. breve	A6	BHI (Glu-) + 10g/L Fucose	0.115		H10	0.051	0.064	0.043	0.064							0.064	10	BHI (Glu-)+Fucose	BHI (Glu-) + 10g/L Fucose_B. breve	-1.19382
B. breve1	R1	P1	BHI (Glu-) + 10g/L Fucose	72	-2.68825	01_B. breve	A5	BHI (Glu-) + 10g/L Fucose	0.116		H10	0.048	0.068			0.081	0.062	0.043	0.076	0.049	0.052	0.068	10	BHI (Glu-)+Fucose	BHI (Glu-) + 10g/L Fucose_B. breve	-1.16749
B. breve1	R2	P1	BHI (Glu-) + 10g/L Fucose	72	-2.45341	01_B. breve	B5	BHI (Glu-) + 10g/L Fucose	0.134		H10	0.048	0.086			0.084	0.065	0.043	0.082	0.049	0.064	0.086	10	BHI (Glu-)+Fucose	BHI (Glu-) + 10g/L Fucose_B. breve	-1.0655
B. breve1	R3	P1	BHI (Glu-) + 10g/L Fucose	72	-2.52573	01_B. breve	C5	BHI (Glu-) + 10g/L Fucose	0.128		H10	0.048	0.08			0.081	0.063	0.043	0.076	0.049	0.056	0.08	10	BHI (Glu-)+Fucose	BHI (Glu-) + 10g/L Fucose_B. breve	-1.09691
B. breve2	R3	P1	BHI (Glu-) + 10g/L Fucose	72	-2.56395	01_B. breve	C6	BHI (Glu-) + 10g/L Fucose	0.125		H10	0.048	0.077			0.081	0.065	0.043	0.076	0.049	0.064	0.077	10	BHI (Glu-)+Fucose	BHI (Glu-) + 10g/L Fucose_B. breve	-1.11351
B. breve2	R2	P1	BHI (Glu-) + 10g/L Fucose	72	-2.09557	01_B. breve	B6	BHI (Glu-) + 10g/L Fucose	0.171		H10	0.048	0.123			0.086	0.063	0.043	0.086	0.049	0.056	0.123	10	BHI (Glu-)+Fucose	BHI (Glu-) + 10g/L Fucose_B. breve	-0.910095
B. breve2	R1	P1	BHI (Glu-) + 10g/L Fucose	72	-2.64508	01_B. breve	A6	BHI (Glu-) + 10g/L Fucose	0.119		H10	0.048	0.071			0.082	0.064	0.043	0.078	0.049	0.06	0.071	10	BHI (Glu-)+Fucose	BHI (Glu-) + 10g/L Fucose_B. breve	-1.14874
B. breve1	R1	P1	BHI (Glu-) + 10g/L Fucose	120	-2.65926	01_B. breve	A5	BHI (Glu-) + 10g/L Fucose	0.115		H10	0.045	0.07			0.082		0.043	0.078			0.07	10	BHI (Glu-)+Fucose	BHI (Glu-) + 10g/L Fucose_B. breve	-1.1549
B. breve2	R3	P1	BHI (Glu-) + 10g/L Fucose	120	-2.55105	01_B. breve	C6	BHI (Glu-) + 10g/L Fucose	0.123		H10	0.045	0.078			0.081		0.043	0.076			0.078	10	BHI (Glu-)+Fucose	BHI (Glu-) + 10g/L Fucose_B. breve	-1.10791
B. breve2	R1	P1	BHI (Glu-) + 10g/L Fucose	120	-2.60369	01_B. breve	A6	BHI (Glu-) + 10g/L Fucose	0.119		H10	0.045	0.074			0.08		0.043	0.074			0.074	10	BHI (Glu-)+Fucose	BHI (Glu-) + 10g/L Fucose_B. breve	-1.13077
B. breve1	R3	P1	BHI (Glu-) + 10g/L Fucose	120	-2.60369	01_B. breve	C5	BHI (Glu-) + 10g/L Fucose	0.119		H10	0.045	0.074			0.084		0.043	0.082			0.074	10	BHI (Glu-)+Fucose	BHI (Glu-) + 10g/L Fucose_B. breve	-1.13077
B. breve1	R2	P1	BHI (Glu-) + 10g/L Fucose	120	-2.57702	01_B. breve	B5	BHI (Glu-) + 10g/L Fucose	0.121		H10	0.045	0.076			0.085		0.043	0.084			0.076	10	BHI (Glu-)+Fucose	BHI (Glu-) + 10g/L Fucose_B. breve	-1.11919
B. breve2	R2	P1	BHI (Glu-) + 10g/L Fucose	120	-2.57702	01_B. breve	B6	BHI (Glu-) + 10g/L Fucose	0.121		H10	0.045	0.076			0.079		0.043	0.072			0.076	10	BHI (Glu-)+Fucose	BHI (Glu-) + 10g/L Fucose_B. breve	-1.11919
B. breve2	R1	P1	BHI (Glu-) + 10g/L Fucose	168	-2.55105	01_B. breve	A6	BHI (Glu-) + 10g/L Fucose	0.123		H10	0.045	0.078			0.075	0.062	0.047	0.056	0.051	0.044	0.078	10	BHI (Glu-)+Fucose	BHI (Glu-) + 10g/L Fucose_B. breve	-1.10791
B. breve1	R3	P1	BHI (Glu-) + 10g/L Fucose	168	-2.47694	01_B. breve	C5	BHI (Glu-) + 10g/L Fucose	0.129		H10	0.045	0.084			0.087	0.068	0.047	0.08	0.051	0.068	0.084	10	BHI (Glu-)+Fucose	BHI (Glu-) + 10g/L Fucose_B. breve	-1.07572
B. breve1	R2	P1	BHI (Glu-) + 10g/L Fucose	168	-2.60369	01_B. breve	B5	BHI (Glu-) + 10g/L Fucose	0.119		H10	0.045	0.074			0.088	0.07	0.047	0.082	0.051	0.076	0.074	10	BHI (Glu-)+Fucose	BHI (Glu-) + 10g/L Fucose_B. breve	-1.13077
B. breve1	R1	P1	BHI (Glu-) + 10g/L Fucose	168	-2.52573	01_B. breve	A5	BHI (Glu-) + 10g/L Fucose	0.125		H10	0.045	0.08			0.079	0.064	0.047	0.064	0.051	0.052	0.08	10	BHI (Glu-)+Fucose	BHI (Glu-) + 10g/L Fucose_B. breve	-1.09691
B. breve2	R2	P1	BHI (Glu-) + 10g/L Fucose	168	-2.53831	01_B. breve	B6	BHI (Glu-) + 10g/L Fucose	0.124		H10	0.045	0.079			0.085	0.069	0.047	0.076	0.051	0.072	0.079	10	BHI (Glu-)+Fucose	BHI (Glu-) + 10g/L Fucose_B. breve	-1.10237
B. breve2	R3	P1	BHI (Glu-) + 10g/L Fucose	168	-2.53831	01_B. breve	C6	BHI (Glu-) + 10g/L Fucose	0.124		H10	0.045	0.079			0.086	0.071	0.047	0.078	0.051	0.08	0.079	10	BHI (Glu-)+Fucose	BHI (Glu-) + 10g/L Fucose_B. breve	-1.10237
B.breve2 + R.gnavus2 Coculture	R1	P3	BHI (Glu-) + 10g/L Fucose	0	-4.60517	03_CoCulture	E6	BHI (Glu-) + 10g/L Fucose	0.48		H10	0.041	0.01	0.101	0.01							0.01	10	BHI (Glu-)+Fucose	BHI (Glu-) + 10g/L Fucose_CoCulture	-2
B.breve2 + R.gnavus2 Coculture	R3	P3	BHI (Glu-) + 10g/L Fucose	0	-4.60517	03_CoCulture	G6	BHI (Glu-) + 10g/L Fucose	0.46		H10	0.041	0.01	0.101	0.01							0.01	10	BHI (Glu-)+Fucose	BHI (Glu-) + 10g/L Fucose_CoCulture	-2
B.breve2 + R.gnavus2 Coculture	R2	P3	BHI (Glu-) + 10g/L Fucose	0	-4.60517	03_CoCulture	F6	BHI (Glu-) + 10g/L Fucose	0.686	0.138	H10	0.041	0.01	0.101	0.01							0.01	10	BHI (Glu-)+Fucose	BHI (Glu-) + 10g/L Fucose_CoCulture	-2
B. breve1 + R.gnavus1 Coculture	R3	P3	BHI (Glu-) + 10g/L Fucose	0	-4.60517	03_CoCulture	G5	BHI (Glu-) + 10g/L Fucose	0.462		H10	0.041	0.01	0.101	0.01							0.01	10	BHI (Glu-)+Fucose	BHI (Glu-) + 10g/L Fucose_CoCulture	-2
B. breve1 + R.gnavus1 Coculture	R2	P3	BHI (Glu-) + 10g/L Fucose	0	-4.60517	03_CoCulture	F5	BHI (Glu-) + 10g/L Fucose	0.623	0.119	H10	0.041	0.01	0.101	0.01							0.01	10	BHI (Glu-)+Fucose	BHI (Glu-) + 10g/L Fucose_CoCulture	-2
B. breve1 + R.gnavus1 Coculture	R1	P3	BHI (Glu-) + 10g/L Fucose	0	-4.60517	03_CoCulture	E5	BHI (Glu-) + 10g/L Fucose	0.426		H10	0.041	0.01	0.101	0.01							0.01	10	BHI (Glu-)+Fucose	BHI (Glu-) + 10g/L Fucose_CoCulture	-2
B.breve2 + R.gnavus2 Coculture	R3	P3	BHI (Glu-) + 10g/L Fucose	24	-0.869884	03_CoCulture	G6	BHI (Glu-) + 10g/L Fucose	0.46		H10	0.041	0.419	0.101	0.419							0.419	10	BHI (Glu-)+Fucose	BHI (Glu-) + 10g/L Fucose_CoCulture	-0.377786
B.breve2 + R.gnavus2 Coculture	R1	P3	BHI (Glu-) + 10g/L Fucose	24	-0.823256	03_CoCulture	E6	BHI (Glu-) + 10g/L Fucose	0.48		H10	0.041	0.439	0.101	0.439							0.439	10	BHI (Glu-)+Fucose	BHI (Glu-) + 10g/L Fucose_CoCulture	-0.357535
B.breve2 + R.gnavus2 Coculture	R2	P3	BHI (Glu-) + 10g/L Fucose	24	-1.6874	03_CoCulture	F6	BHI (Glu-) + 10g/L Fucose	0.686	0.138	H10	0.041	0.645	0.101	0.185							0.185	10	BHI (Glu-)+Fucose	BHI (Glu-) + 10g/L Fucose_CoCulture	-0.732828
B. breve1 + R.gnavus1 Coculture	R2	P3	BHI (Glu-) + 10g/L Fucose	24	-2.40795	03_CoCulture	F5	BHI (Glu-) + 10g/L Fucose	0.623	0.119	H10	0.041	0.582	0.101	0.09							0.09	10	BHI (Glu-)+Fucose	BHI (Glu-) + 10g/L Fucose_CoCulture	-1.04576
B. breve1 + R.gnavus1 Coculture	R1	P3	BHI (Glu-) + 10g/L Fucose	24	-0.954512	03_CoCulture	E5	BHI (Glu-) + 10g/L Fucose	0.426		H10	0.041	0.385	0.101	0.385							0.385	10	BHI (Glu-)+Fucose	BHI (Glu-) + 10g/L Fucose_CoCulture	-0.414539
B. breve1 + R.gnavus1 Coculture	R3	P3	BHI (Glu-) + 10g/L Fucose	24	-0.865122	03_CoCulture	G5	BHI (Glu-) + 10g/L Fucose	0.462		H10	0.041	0.421	0.101	0.421							0.421	10	BHI (Glu-)+Fucose	BHI (Glu-) + 10g/L Fucose_CoCulture	-0.375718
B. breve1 + R.gnavus1 Coculture	R1	P3	BHI (Glu-) + 10g/L Fucose	55	-0.71335	03_CoCulture	E5	BHI (Glu-) + 10g/L Fucose	0.579	0.141	H10	0.051	0.528	0.043	0.49							0.49	10	BHI (Glu-)+Fucose	BHI (Glu-) + 10g/L Fucose_CoCulture	-0.309804
B. breve1 + R.gnavus1 Coculture	R2	P3	BHI (Glu-) + 10g/L Fucose	55	-0.536143	03_CoCulture	F5	BHI (Glu-) + 10g/L Fucose	1.056	0.16	H10	0.051	1.005	0.043	0.585							0.585	10	BHI (Glu-)+Fucose	BHI (Glu-) + 10g/L Fucose_CoCulture	-0.232844
B. breve1 + R.gnavus1 Coculture	R3	P3	BHI (Glu-) + 10g/L Fucose	55	-0.606969	03_CoCulture	G5	BHI (Glu-) + 10g/L Fucose	0.582	0.152	H10	0.051	0.531	0.043	0.545							0.545	10	BHI (Glu-)+Fucose	BHI (Glu-) + 10g/L Fucose_CoCulture	-0.263603
B.breve2 + R.gnavus2 Coculture	R1	P3	BHI (Glu-) + 10g/L Fucose	55	-0.519194	03_CoCulture	E6	BHI (Glu-) + 10g/L Fucose	0.593	0.162	H10	0.051	0.542	0.043	0.595							0.595	10	BHI (Glu-)+Fucose	BHI (Glu-) + 10g/L Fucose_CoCulture	-0.225483
B.breve2 + R.gnavus2 Coculture	R2	P3	BHI (Glu-) + 10g/L Fucose	55	-0.494296	03_CoCulture	F6	BHI (Glu-) + 10g/L Fucose	0.586	0.165	H10	0.051	0.535	0.043	0.61							0.61	10	BHI (Glu-)+Fucose	BHI (Glu-) + 10g/L Fucose_CoCulture	-0.21467
B.breve2 + R.gnavus2 Coculture	R3	P3	BHI (Glu-) + 10g/L Fucose	55	-0.502527	03_CoCulture	G6	BHI (Glu-) + 10g/L Fucose	0.589	0.164	H10	0.051	0.538	0.043	0.605							0.605	10	BHI (Glu-)+Fucose	BHI (Glu-) + 10g/L Fucose_CoCulture	-0.218245
B.breve2 + R.gnavus2 Coculture	R2	P3	BHI (Glu-) + 10g/L Fucose	72	-0.94675	03_CoCulture	F6	BHI (Glu-) + 10g/L Fucose	0.617		H10	0.048	0.569			1.132	0.146	0.043	2.178	0.049	0.388	0.388	10	BHI (Glu-)+Fucose	BHI (Glu-) + 10g/L Fucose_CoCulture	-0.411168
B.breve2 + R.gnavus2 Coculture	R3	P3	BHI (Glu-) + 10g/L Fucose	72	-0.616186	03_CoCulture	G6	BHI (Glu-) + 10g/L Fucose	0.779		H10	0.048	0.731			0.977	0.184	0.043	1.868	0.049	0.54	0.54	10	BHI (Glu-)+Fucose	BHI (Glu-) + 10g/L Fucose_CoCulture	-0.267606
B. breve1 + R.gnavus1 Coculture	R1	P3	BHI (Glu-) + 10g/L Fucose	72	-0.71744	03_CoCulture	E5	BHI (Glu-) + 10g/L Fucose	0.496		H10	0.048	0.448			0.723	0.171	0.043	1.36	0.049	0.488	0.488	10	BHI (Glu-)+Fucose	BHI (Glu-) + 10g/L Fucose_CoCulture	-0.31158
B. breve1 + R.gnavus1 Coculture	R2	P3	BHI (Glu-) + 10g/L Fucose	72	-0.491023	03_CoCulture	F5	BHI (Glu-) + 10g/L Fucose	0.714		H10	0.048	0.666			0.349	0.155	0.043	0.612	0.049	0.424	0.612	10	BHI (Glu-)+Fucose	BHI (Glu-) + 10g/L Fucose_CoCulture	-0.213249
B. breve1 + R.gnavus1 Coculture	R3	P3	BHI (Glu-) + 10g/L Fucose	72	-0.638659	03_CoCulture	G5	BHI (Glu-) + 10g/L Fucose	0.661		H10	0.048	0.613			0.504	0.181	0.043	0.922	0.049	0.528	0.528	10	BHI (Glu-)+Fucose	BHI (Glu-) + 10g/L Fucose_CoCulture	-0.277366
B.breve2 + R.gnavus2 Coculture	R1	P3	BHI (Glu-) + 10g/L Fucose	72	-0.424648	03_CoCulture	E6	BHI (Glu-) + 10g/L Fucose	0.633		H10	0.048	0.585			0.37	0.213	0.043	0.654	0.049	0.656	0.654	10	BHI (Glu-)+Fucose	BHI (Glu-) + 10g/L Fucose_CoCulture	-0.184422
B.breve2 + R.gnavus2 Coculture	R3	P3	BHI (Glu-) + 10g/L Fucose	120	-0.309246	03_CoCulture	G6	BHI (Glu-) + 10g/L Fucose	0.697		H10	0.045	0.652			0.41		0.043	0.734			0.734	10	BHI (Glu-)+Fucose	BHI (Glu-) + 10g/L Fucose_CoCulture	-0.134304
B.breve2 + R.gnavus2 Coculture	R2	P3	BHI (Glu-) + 10g/L Fucose	120	-0.353822	03_CoCulture	F6	BHI (Glu-) + 10g/L Fucose	0.697		H10	0.045	0.652			0.394		0.043	0.702			0.702	10	BHI (Glu-)+Fucose	BHI (Glu-) + 10g/L Fucose_CoCulture	-0.153663
B. breve1 + R.gnavus1 Coculture	R1	P3	BHI (Glu-) + 10g/L Fucose	120	-0.514165	03_CoCulture	E5	BHI (Glu-) + 10g/L Fucose	0.644		H10	0.045	0.599			0.342		0.043	0.598			0.598	10	BHI (Glu-)+Fucose	BHI (Glu-) + 10g/L Fucose_CoCulture	-0.223299
B. breve1 + R.gnavus1 Coculture	R2	P3	BHI (Glu-) + 10g/L Fucose	120	-0.500875	03_CoCulture	F5	BHI (Glu-) + 10g/L Fucose	0.67		H10	0.045	0.625			0.346		0.043	0.606			0.606	10	BHI (Glu-)+Fucose	BHI (Glu-) + 10g/L Fucose_CoCulture	-0.217527
B. breve1 + R.gnavus1 Coculture	R3	P3	BHI (Glu-) + 10g/L Fucose	120	-0.468405	03_CoCulture	G5	BHI (Glu-) + 10g/L Fucose	0.692		H10	0.045	0.647			0.356		0.043	0.626			0.626	10	BHI (Glu-)+Fucose	BHI (Glu-) + 10g/L Fucose_CoCulture	-0.203426
B.breve2 + R.gnavus2 Coculture	R1	P3	BHI (Glu-) + 10g/L Fucose	120	-0.282363	03_CoCulture	E6	BHI (Glu-) + 10g/L Fucose	0.718		H10	0.045	0.673			0.42		0.043	0.754			0.754	10	BHI (Glu-)+Fucose	BHI (Glu-) + 10g/L Fucose_CoCulture	-0.122629
B. breve1 + R.gnavus1 Coculture	R1	P3	BHI (Glu-) + 10g/L Fucose	168	-0.397497	03_CoCulture	E5	BHI (Glu-) + 10g/L Fucose	0.659		H10	0.045	0.614			0.383	0.208	0.047	0.672	0.051	0.628	0.672	10	BHI (Glu-)+Fucose	BHI (Glu-) + 10g/L Fucose_CoCulture	-0.172631
B. breve1 + R.gnavus1 Coculture	R2	P3	BHI (Glu-) + 10g/L Fucose	168	-0.362406	03_CoCulture	F5	BHI (Glu-) + 10g/L Fucose	0.77		H10	0.045	0.725			0.395	0.209	0.047	0.696	0.051	0.632	0.696	10	BHI (Glu-)+Fucose	BHI (Glu-) + 10g/L Fucose_CoCulture	-0.157391
B. breve1 + R.gnavus1 Coculture	R3	P3	BHI (Glu-) + 10g/L Fucose	168	-0.345311	03_CoCulture	G5	BHI (Glu-) + 10g/L Fucose	0.764		H10	0.045	0.719			0.401	0.219	0.047	0.708	0.051	0.672	0.708	10	BHI (Glu-)+Fucose	BHI (Glu-) + 10g/L Fucose_CoCulture	-0.149967
B.breve2 + R.gnavus2 Coculture	R1	P3	BHI (Glu-) + 10g/L Fucose	168	-0.277072	03_CoCulture	E6	BHI (Glu-) + 10g/L Fucose	0.832		H10	0.045	0.787			0.426	0.227	0.047	0.758	0.051	0.704	0.758	10	BHI (Glu-)+Fucose	BHI (Glu-) + 10g/L Fucose_CoCulture	-0.120331
B.breve2 + R.gnavus2 Coculture	R2	P3	BHI (Glu-) + 10g/L Fucose	168	-0.263966	03_CoCulture	F6	BHI (Glu-) + 10g/L Fucose	0.804		H10	0.045	0.759			0.431	0.239	0.047	0.768	0.051	0.752	0.768	10	BHI (Glu-)+Fucose	BHI (Glu-) + 10g/L Fucose_CoCulture	-0.114639
B.breve2 + R.gnavus2 Coculture	R3	P3	BHI (Glu-) + 10g/L Fucose	168	-0.258771	03_CoCulture	G6	BHI (Glu-) + 10g/L Fucose	0.826		H10	0.045	0.781			0.433	0.259	0.047	0.772	0.051	0.832	0.772	10	BHI (Glu-)+Fucose	BHI (Glu-) + 10g/L Fucose_CoCulture	-0.112383
NC Coculture	NC	P3	BHI (Glu-) + 10g/L Fucose	0	#NAME?	03_NC	H5	BHI (Glu-) + 10g/L Fucose	0.045		H10	0.041	0	0.101	0							0	10	BHI (Glu-)+Fucose	BHI (Glu-) + 10g/L Fucose_NC	#NAME?
NC	NC	P2	BHI (Glu-) + 10g/L Fucose	0	#NAME?	03_NC	D12	BHI (Glu-) + 10g/L Fucose	0.046		H10	0.041	0	0.101	0							0	10	BHI (Glu-)+Fucose	BHI (Glu-) + 10g/L Fucose_NC	#NAME?
NC	NC	P1	BHI (Glu-) + 10g/L Fucose	0	#NAME?	03_NC	D3	BHI (Glu-) + 10g/L Fucose	0.048		H10	0.041	0	0.101	0							0	10	BHI (Glu-)+Fucose	BHI (Glu-) + 10g/L Fucose_NC	#NAME?
NC Coculture	NC	P3	BHI (Glu-) + 10g/L Fucose	24	-5.52146	03_NC	H5	BHI (Glu-) + 10g/L Fucose	0.045		H10	0.041	0.004	0.101	0.004							0.004	10	BHI (Glu-)+Fucose	BHI (Glu-) + 10g/L Fucose_NC	-2.39794
NC	NC	P2	BHI (Glu-) + 10g/L Fucose	24	-5.29832	03_NC	D12	BHI (Glu-) + 10g/L Fucose	0.046		H10	0.041	0.005	0.101	0.005							0.005	10	BHI (Glu-)+Fucose	BHI (Glu-) + 10g/L Fucose_NC	-2.30103
NC	NC	P1	BHI (Glu-) + 10g/L Fucose	24	-4.96185	03_NC	D3	BHI (Glu-) + 10g/L Fucose	0.048		H10	0.041	0.007	0.101	0.007							0.007	10	BHI (Glu-)+Fucose	BHI (Glu-) + 10g/L Fucose_NC	-2.1549
NC	NC	P1	BHI (Glu-) + 10g/L Fucose	55	-4.96185	03_NC	D3	BHI (Glu-) + 10g/L Fucose	0.058		H10	0.051	0.007	0.043	0.007							0.007	10	BHI (Glu-)+Fucose	BHI (Glu-) + 10g/L Fucose_NC	-2.1549
NC	NC	P2	BHI (Glu-) + 10g/L Fucose	55		03_NC	D12	BHI (Glu-) + 10g/L Fucose	0.043		H10	0.051	-0.008	0.043	-0.008							-0.008	10	BHI (Glu-)+Fucose	BHI (Glu-) + 10g/L Fucose_NC
NC Coculture	NC	P3	BHI (Glu-) + 10g/L Fucose	55	-2.79688	03_NC	H5	BHI (Glu-) + 10g/L Fucose	0.112		H10	0.051	0.061	0.043	0.061							0.061	10	BHI (Glu-)+Fucose	BHI (Glu-) + 10g/L Fucose_NC	-1.21467
NC Coculture	NC	P3	BHI (Glu-) + 10g/L Fucose	72	-2.08747	03_NC	H5	BHI (Glu-) + 10g/L Fucose	0.172		H10	0.048	0.124			0.114	0.636	0.043	0.142	0.049	2.348	0.124	10	BHI (Glu-)+Fucose	BHI (Glu-) + 10g/L Fucose_NC	-0.906578
NC	NC	P2	BHI (Glu-) + 10g/L Fucose	72		03_NC	D12	BHI (Glu-) + 10g/L Fucose	0.043		H10	0.048	-0.005			0.043	0.05	0.043	0	0.049	0.004	-0.005	10	BHI (Glu-)+Fucose	BHI (Glu-) + 10g/L Fucose_NC
NC	NC	P1	BHI (Glu-) + 10g/L Fucose	72	-3.17009	03_NC	D3	BHI (Glu-) + 10g/L Fucose	0.09		H10	0.048	0.042			0.066	0.06	0.043	0.046	0.049	0.044	0.042	10	BHI (Glu-)+Fucose	BHI (Glu-) + 10g/L Fucose_NC	-1.37675
NC Coculture	NC	P3	BHI (Glu-) + 10g/L Fucose	120	-1.90381	03_NC	H5	BHI (Glu-) + 10g/L Fucose	0.194		H10	0.045	0.149			0.28		0.043	0.474			0.149	10	BHI (Glu-)+Fucose	BHI (Glu-) + 10g/L Fucose_NC	-0.826814
NC	NC	P2	BHI (Glu-) + 10g/L Fucose	120		03_NC	D12	BHI (Glu-) + 10g/L Fucose	0.044		H10	0.045	-0.001			0.044		0.043	0.002			-0.001	10	BHI (Glu-)+Fucose	BHI (Glu-) + 10g/L Fucose_NC
NC	NC	P1	BHI (Glu-) + 10g/L Fucose	120	-2.95651	03_NC	D3	BHI (Glu-) + 10g/L Fucose	0.097		H10	0.045	0.052			0.071		0.043	0.056			0.052	10	BHI (Glu-)+Fucose	BHI (Glu-) + 10g/L Fucose_NC	-1.284
NC Coculture	NC	P3	BHI (Glu-) + 10g/L Fucose	168	-2.09557	03_NC	H5	BHI (Glu-) + 10g/L Fucose	0.168		H10	0.045	0.123			0.086	0.073	0.047	0.078	0.051	0.088	0.123	10	BHI (Glu-)+Fucose	BHI (Glu-) + 10g/L Fucose_NC	-0.910095
NC	NC	P2	BHI (Glu-) + 10g/L Fucose	168	-4.07454	03_NC	D12	BHI (Glu-) + 10g/L Fucose	0.062		H10	0.045	0.017			0.048	0.052	0.047	0.002	0.051	0.004	0.017	10	BHI (Glu-)+Fucose	BHI (Glu-) + 10g/L Fucose_NC	-1.76955
R.gnavus1	R2	P2	BHI (Glu-) + 10g/L Fucose	0	-4.60517	02_R.gnavus	B11	BHI (Glu-) + 10g/L Fucose	0.592	0.137	H10	0.041	0.01	0.101	0.01							0.01	10	BHI (Glu-)+Fucose	BHI (Glu-) + 10g/L Fucose_R.gnavus	-2
R.gnavus1	R1	P2	BHI (Glu-) + 10g/L Fucose	0	-4.60517	02_R.gnavus	A11	BHI (Glu-) + 10g/L Fucose	0.461	0.133	H10	0.041	0.01	0.101	0.01							0.01	10	BHI (Glu-)+Fucose	BHI (Glu-) + 10g/L Fucose_R.gnavus	-2
R.gnavus2	R1	P2	BHI (Glu-) + 10g/L Fucose	0	-4.60517	02_R.gnavus	A12	BHI (Glu-) + 10g/L Fucose	0.589	0.146	H10	0.041	0.01	0.101	0.01							0.01	10	BHI (Glu-)+Fucose	BHI (Glu-) + 10g/L Fucose_R.gnavus	-2
R.gnavus2	R2	P2	BHI (Glu-) + 10g/L Fucose	0	-4.60517	02_R.gnavus	B12	BHI (Glu-) + 10g/L Fucose	0.53	0.155	H10	0.041	0.01	0.101	0.01							0.01	10	BHI (Glu-)+Fucose	BHI (Glu-) + 10g/L Fucose_R.gnavus	-2
R.gnavus2	R3	P2	BHI (Glu-) + 10g/L Fucose	0	-4.60517	02_R.gnavus	C12	BHI (Glu-) + 10g/L Fucose	0.62	0.134	H10	0.041	0.01	0.101	0.01							0.01	10	BHI (Glu-)+Fucose	BHI (Glu-) + 10g/L Fucose_R.gnavus	-2
R.gnavus1	R3	P2	BHI (Glu-) + 10g/L Fucose	0	-4.60517	02_R.gnavus	C11	BHI (Glu-) + 10g/L Fucose	0.59	0.152	H10	0.041	0.01	0.101	0.01							0.01	10	BHI (Glu-)+Fucose	BHI (Glu-) + 10g/L Fucose_R.gnavus	-2
R.gnavus1	R1	P2	BHI (Glu-) + 10g/L Fucose	24	-1.83258	02_R.gnavus	A11	BHI (Glu-) + 10g/L Fucose	0.461	0.133	H10	0.041	0.42	0.101	0.16							0.16	10	BHI (Glu-)+Fucose	BHI (Glu-) + 10g/L Fucose_R.gnavus	-0.79588
R.gnavus1	R2	P2	BHI (Glu-) + 10g/L Fucose	24	-1.7148	02_R.gnavus	B11	BHI (Glu-) + 10g/L Fucose	0.592	0.137	H10	0.041	0.551	0.101	0.18							0.18	10	BHI (Glu-)+Fucose	BHI (Glu-) + 10g/L Fucose_R.gnavus	-0.744727
R.gnavus2	R3	P2	BHI (Glu-) + 10g/L Fucose	24	-1.80181	02_R.gnavus	C12	BHI (Glu-) + 10g/L Fucose	0.62	0.134	H10	0.041	0.579	0.101	0.165							0.165	10	BHI (Glu-)+Fucose	BHI (Glu-) + 10g/L Fucose_R.gnavus	-0.782516
R.gnavus2	R1	P2	BHI (Glu-) + 10g/L Fucose	24	-1.49165	02_R.gnavus	A12	BHI (Glu-) + 10g/L Fucose	0.589	0.146	H10	0.041	0.548	0.101	0.225							0.225	10	BHI (Glu-)+Fucose	BHI (Glu-) + 10g/L Fucose_R.gnavus	-0.647817
R.gnavus2	R2	P2	BHI (Glu-) + 10g/L Fucose	24	-1.30933	02_R.gnavus	B12	BHI (Glu-) + 10g/L Fucose	0.53	0.155	H10	0.041	0.489	0.101	0.27							0.27	10	BHI (Glu-)+Fucose	BHI (Glu-) + 10g/L Fucose_R.gnavus	-0.568636
R.gnavus1	R3	P2	BHI (Glu-) + 10g/L Fucose	24	-1.36649	02_R.gnavus	C11	BHI (Glu-) + 10g/L Fucose	0.59	0.152	H10	0.041	0.549	0.101	0.255							0.255	10	BHI (Glu-)+Fucose	BHI (Glu-) + 10g/L Fucose_R.gnavus	-0.59346
R.gnavus1	R1	P2	BHI (Glu-) + 10g/L Fucose	55	-0.486133	02_R.gnavus	A11	BHI (Glu-) + 10g/L Fucose	0.521	0.166	H10	0.051	0.47	0.043	0.615							0.615	10	BHI (Glu-)+Fucose	BHI (Glu-) + 10g/L Fucose_R.gnavus	-0.211125
R.gnavus1	R2	P2	BHI (Glu-) + 10g/L Fucose	55	-0.478036	02_R.gnavus	B11	BHI (Glu-) + 10g/L Fucose	0.526	0.167	H10	0.051	0.475	0.043	0.62							0.62	10	BHI (Glu-)+Fucose	BHI (Glu-) + 10g/L Fucose_R.gnavus	-0.207608
R.gnavus1	R3	P2	BHI (Glu-) + 10g/L Fucose	55	-0.967584	02_R.gnavus	C11	BHI (Glu-) + 10g/L Fucose	0.54	0.119	H10	0.051	0.489	0.043	0.38							0.38	10	BHI (Glu-)+Fucose	BHI (Glu-) + 10g/L Fucose_R.gnavus	-0.420216
R.gnavus2	R2	P2	BHI (Glu-) + 10g/L Fucose	55	-0.378336	02_R.gnavus	B12	BHI (Glu-) + 10g/L Fucose	0.557	0.18	H10	0.051	0.506	0.043	0.685							0.685	10	BHI (Glu-)+Fucose	BHI (Glu-) + 10g/L Fucose_R.gnavus	-0.164309
R.gnavus2	R3	P2	BHI (Glu-) + 10g/L Fucose	55	-1.06421	02_R.gnavus	C12	BHI (Glu-) + 10g/L Fucose	1.052	0.112	H10	0.051	1.001	0.043	0.345							0.345	10	BHI (Glu-)+Fucose	BHI (Glu-) + 10g/L Fucose_R.gnavus	-0.462181
R.gnavus2	R1	P2	BHI (Glu-) + 10g/L Fucose	55	-0.42312	02_R.gnavus	A12	BHI (Glu-) + 10g/L Fucose	0.745	0.174	H10	0.051	0.694	0.043	0.655							0.655	10	BHI (Glu-)+Fucose	BHI (Glu-) + 10g/L Fucose_R.gnavus	-0.183759
R.gnavus1	R1	P2	BHI (Glu-) + 10g/L Fucose	72	-0.558616	02_R.gnavus	A11	BHI (Glu-) + 10g/L Fucose	0.65		H10	0.048	0.602			0.329	0.199	0.043	0.572	0.049	0.6	0.572	10	BHI (Glu-)+Fucose	BHI (Glu-) + 10g/L Fucose_R.gnavus	-0.242604
R.gnavus1	R2	P2	BHI (Glu-) + 10g/L Fucose	72	-0.504181	02_R.gnavus	B11	BHI (Glu-) + 10g/L Fucose	0.728		H10	0.048	0.68			0.345	0.234	0.043	0.604	0.049	0.74	0.604	10	BHI (Glu-)+Fucose	BHI (Glu-) + 10g/L Fucose_R.gnavus	-0.218963
R.gnavus2	R1	P2	BHI (Glu-) + 10g/L Fucose	72	-0.376878	02_R.gnavus	A12	BHI (Glu-) + 10g/L Fucose	0.586		H10	0.048	0.538			0.386	0.209	0.043	0.686	0.049	0.64	0.686	10	BHI (Glu-)+Fucose	BHI (Glu-) + 10g/L Fucose_R.gnavus	-0.163676
R.gnavus2	R2	P2	BHI (Glu-) + 10g/L Fucose	72	-0.484508	02_R.gnavus	B12	BHI (Glu-) + 10g/L Fucose	0.671		H10	0.048	0.623			0.351	0.214	0.043	0.616	0.049	0.66	0.616	10	BHI (Glu-)+Fucose	BHI (Glu-) + 10g/L Fucose_R.gnavus	-0.210419
R.gnavus2	R3	P2	BHI (Glu-) + 10g/L Fucose	72	-0.1485	02_R.gnavus	C12	BHI (Glu-) + 10g/L Fucose	0.657		H10	0.048	0.609			0.474	0.202	0.043	0.862	0.049	0.612	0.862	10	BHI (Glu-)+Fucose	BHI (Glu-) + 10g/L Fucose_R.gnavus	-0.0644927
R.gnavus1	R3	P2	BHI (Glu-) + 10g/L Fucose	72	-0.41249	02_R.gnavus	C11	BHI (Glu-) + 10g/L Fucose	0.65		H10	0.048	0.602			0.374	0.199	0.043	0.662	0.049	0.6	0.662	10	BHI (Glu-)+Fucose	BHI (Glu-) + 10g/L Fucose_R.gnavus	-0.179142
R.gnavus2	R3	P2	BHI (Glu-) + 10g/L Fucose	120	-0.266573	02_R.gnavus	C12	BHI (Glu-) + 10g/L Fucose	0.75		H10	0.045	0.705			0.426		0.043	0.766			0.766	10	BHI (Glu-)+Fucose	BHI (Glu-) + 10g/L Fucose_R.gnavus	-0.115771
R.gnavus2	R2	P2	BHI (Glu-) + 10g/L Fucose	120	-0.285019	02_R.gnavus	B12	BHI (Glu-) + 10g/L Fucose	0.69		H10	0.045	0.645			0.419		0.043	0.752			0.752	10	BHI (Glu-)+Fucose	BHI (Glu-) + 10g/L Fucose_R.gnavus	-0.123782
R.gnavus2	R1	P2	BHI (Glu-) + 10g/L Fucose	120	-0.29303	02_R.gnavus	A12	BHI (Glu-) + 10g/L Fucose	0.735		H10	0.045	0.69			0.416		0.043	0.746			0.746	10	BHI (Glu-)+Fucose	BHI (Glu-) + 10g/L Fucose_R.gnavus	-0.127261
R.gnavus1	R3	P2	BHI (Glu-) + 10g/L Fucose	120	-0.193585	02_R.gnavus	C11	BHI (Glu-) + 10g/L Fucose	0.7		H10	0.045	0.655			0.455		0.043	0.824			0.824	10	BHI (Glu-)+Fucose	BHI (Glu-) + 10g/L Fucose_R.gnavus	-0.0840728
R.gnavus1	R2	P2	BHI (Glu-) + 10g/L Fucose	120	-0.356675	02_R.gnavus	B11	BHI (Glu-) + 10g/L Fucose	0.688		H10	0.045	0.643			0.393		0.043	0.7			0.7	10	BHI (Glu-)+Fucose	BHI (Glu-) + 10g/L Fucose_R.gnavus	-0.154902
R.gnavus1	R1	P2	BHI (Glu-) + 10g/L Fucose	120	-0.356675	02_R.gnavus	A11	BHI (Glu-) + 10g/L Fucose	0.675		H10	0.045	0.63			0.393		0.043	0.7			0.7	10	BHI (Glu-)+Fucose	BHI (Glu-) + 10g/L Fucose_R.gnavus	-0.154902
R.gnavus1	R2	P2	BHI (Glu-) + 10g/L Fucose	168	-0.215672	02_R.gnavus	B11	BHI (Glu-) + 10g/L Fucose	0.846		H10	0.045	0.801			0.45	0.26	0.047	0.806	0.051	0.836	0.806	10	BHI (Glu-)+Fucose	BHI (Glu-) + 10g/L Fucose_R.gnavus	-0.093665
R.gnavus1	R1	P2	BHI (Glu-) + 10g/L Fucose	168	-0.427711	02_R.gnavus	A11	BHI (Glu-) + 10g/L Fucose	0.902		H10	0.045	0.857			0.373	0.221	0.047	0.652	0.051	0.68	0.652	10	BHI (Glu-)+Fucose	BHI (Glu-) + 10g/L Fucose_R.gnavus	-0.185752
R.gnavus1	R3	P2	BHI (Glu-) + 10g/L Fucose	168	-0.266573	02_R.gnavus	C11	BHI (Glu-) + 10g/L Fucose	0.824		H10	0.045	0.779			0.43	0.259	0.047	0.766	0.051	0.832	0.766	10	BHI (Glu-)+Fucose	BHI (Glu-) + 10g/L Fucose_R.gnavus	-0.115771
R.gnavus2	R1	P2	BHI (Glu-) + 10g/L Fucose	168	-0.34249	02_R.gnavus	A12	BHI (Glu-) + 10g/L Fucose	0.9		H10	0.045	0.855			0.402	0.24	0.047	0.71	0.051	0.756	0.71	10	BHI (Glu-)+Fucose	BHI (Glu-) + 10g/L Fucose_R.gnavus	-0.148742
R.gnavus2	R3	P2	BHI (Glu-) + 10g/L Fucose	168	-0.228156	02_R.gnavus	C12	BHI (Glu-) + 10g/L Fucose	0.96		H10	0.045	0.915			0.445	0.261	0.047	0.796	0.051	0.84	0.796	10	BHI (Glu-)+Fucose	BHI (Glu-) + 10g/L Fucose_R.gnavus	-0.0990869
R.gnavus2	R2	P2	BHI (Glu-) + 10g/L Fucose	168	-0.215672	02_R.gnavus	B12	BHI (Glu-) + 10g/L Fucose	0.917		H10	0.045	0.872			0.45	0.276	0.047	0.806	0.051	0.9	0.806	10	BHI (Glu-)+Fucose	BHI (Glu-) + 10g/L Fucose_R.gnavus	-0.093665
B. breve1	R1	P1	BHI (Glu-) + 10g/L Lactose	0	-4.60517	01_B. breve	D4	BHI (Glu-) + 10g/L Lactose	0.855	0.181	H8	0.06	0.01	0.043	0.01							0.01	10	BHI (Glu-)+Lactose	BHI (Glu-) + 10g/L Lactose_B. breve	-2
B. breve1	R2	P1	BHI (Glu-) + 10g/L Lactose	0	-4.60517	01_B. breve	D5	BHI (Glu-) + 10g/L Lactose	1.044	0.187	H8	0.06	0.01	0.043	0.01							0.01	10	BHI (Glu-)+Lactose	BHI (Glu-) + 10g/L Lactose_B. breve	-2
B. breve1	R3	P1	BHI (Glu-) + 10g/L Lactose	0	-4.60517	01_B. breve	D6	BHI (Glu-) + 10g/L Lactose	0.927	0.185	H8	0.06	0.01	0.043	0.01							0.01	10	BHI (Glu-)+Lactose	BHI (Glu-) + 10g/L Lactose_B. breve	-2
B. breve2	R1	P1	BHI (Glu-) + 10g/L Lactose	0	-4.60517	01_B. breve	A2	BHI (Glu-) + 10g/L Lactose	1.055	0.192	H8	0.06	0.01	0.043	0.01							0.01	10	BHI (Glu-)+Lactose	BHI (Glu-) + 10g/L Lactose_B. breve	-2
B. breve2	R2	P1	BHI (Glu-) + 10g/L Lactose	0	-4.60517	01_B. breve	B2	BHI (Glu-) + 10g/L Lactose	1.016	0.188	H8	0.06	0.01	0.043	0.01							0.01	10	BHI (Glu-)+Lactose	BHI (Glu-) + 10g/L Lactose_B. breve	-2
B. breve2	R3	P1	BHI (Glu-) + 10g/L Lactose	0	-4.60517	01_B. breve	C2	BHI (Glu-) + 10g/L Lactose	1.035	0.205	H8	0.06	0.01	0.043	0.01							0.01	10	BHI (Glu-)+Lactose	BHI (Glu-) + 10g/L Lactose_B. breve	-2
B. breve2	R3	P1	BHI (Glu-) + 10g/L Lactose	24	-0.210721	01_B. breve	C2	BHI (Glu-) + 10g/L Lactose	1.035	0.205	H8	0.06	0.975	0.043	0.81							0.81	10	BHI (Glu-)+Lactose	BHI (Glu-) + 10g/L Lactose_B. breve	-0.091515
B. breve2	R2	P1	BHI (Glu-) + 10g/L Lactose	24	-0.321584	01_B. breve	B2	BHI (Glu-) + 10g/L Lactose	1.016	0.188	H8	0.06	0.956	0.043	0.725							0.725	10	BHI (Glu-)+Lactose	BHI (Glu-) + 10g/L Lactose_B. breve	-0.139662
B. breve2	R1	P1	BHI (Glu-) + 10g/L Lactose	24	-0.294371	01_B. breve	A2	BHI (Glu-) + 10g/L Lactose	1.055	0.192	H8	0.06	0.995	0.043	0.745							0.745	10	BHI (Glu-)+Lactose	BHI (Glu-) + 10g/L Lactose_B. breve	-0.127844
B. breve1	R3	P1	BHI (Glu-) + 10g/L Lactose	24	-0.34249	01_B. breve	D6	BHI (Glu-) + 10g/L Lactose	0.927	0.185	H8	0.06	0.867	0.043	0.71							0.71	10	BHI (Glu-)+Lactose	BHI (Glu-) + 10g/L Lactose_B. breve	-0.148742
B. breve1	R2	P1	BHI (Glu-) + 10g/L Lactose	24	-0.328504	01_B. breve	D5	BHI (Glu-) + 10g/L Lactose	1.044	0.187	H8	0.06	0.984	0.043	0.72							0.72	10	BHI (Glu-)+Lactose	BHI (Glu-) + 10g/L Lactose_B. breve	-0.142668
B. breve1	R1	P1	BHI (Glu-) + 10g/L Lactose	24	-0.371064	01_B. breve	D4	BHI (Glu-) + 10g/L Lactose	0.855	0.181	H8	0.06	0.795	0.043	0.69							0.69	10	BHI (Glu-)+Lactose	BHI (Glu-) + 10g/L Lactose_B. breve	-0.161151
B. breve1	R1	P1	BHI (Glu-) + 10g/L Lactose	55	-0.0202027	01_B. breve	D4	BHI (Glu-) + 10g/L Lactose	1.301	0.238	H8	0.046	1.255	0.042	0.98							0.98	10	BHI (Glu-)+Lactose	BHI (Glu-) + 10g/L Lactose_B. breve	-0.00877392
B. breve1	R2	P1	BHI (Glu-) + 10g/L Lactose	55	0.270027	01_B. breve	D5	BHI (Glu-) + 10g/L Lactose	1.476	0.304	H8	0.046	1.43	0.042	1.31							1.31	10	BHI (Glu-)+Lactose	BHI (Glu-) + 10g/L Lactose_B. breve	0.117271
B. breve1	R3	P1	BHI (Glu-) + 10g/L Lactose	55	0.0907544	01_B. breve	D6	BHI (Glu-) + 10g/L Lactose	1.275	0.261	H8	0.046	1.229	0.042	1.095							1.095	10	BHI (Glu-)+Lactose	BHI (Glu-) + 10g/L Lactose_B. breve	0.0394141
B. breve2	R1	P1	BHI (Glu-) + 10g/L Lactose	55	0.211071	01_B. breve	A2	BHI (Glu-) + 10g/L Lactose	1.569	0.289	H8	0.046	1.523	0.042	1.235							1.235	10	BHI (Glu-)+Lactose	BHI (Glu-) + 10g/L Lactose_B. breve	0.091667
B. breve2	R2	P1	BHI (Glu-) + 10g/L Lactose	55	0.18648	01_B. breve	B2	BHI (Glu-) + 10g/L Lactose	1.271	0.283	H8	0.046	1.225	0.042	1.205							1.205	10	BHI (Glu-)+Lactose	BHI (Glu-) + 10g/L Lactose_B. breve	0.080987
B. breve2	R3	P1	BHI (Glu-) + 10g/L Lactose	55	0.322083	01_B. breve	C2	BHI (Glu-) + 10g/L Lactose	1.29	0.318	H8	0.046	1.244	0.042	1.38							1.38	10	BHI (Glu-)+Lactose	BHI (Glu-) + 10g/L Lactose_B. breve	0.139879
B. breve2	R3	P1	BHI (Glu-) + 10g/L Lactose	72	0.319181	01_B. breve	C2	BHI (Glu-) + 10g/L Lactose	1.486		H8	0.046	1.44			1.171	0.394	0.044	2.254	0.05	1.376	1.376	10	BHI (Glu-)+Lactose	BHI (Glu-) + 10g/L Lactose_B. breve	0.138618
B. breve2	R2	P1	BHI (Glu-) + 10g/L Lactose	72	0.386622	01_B. breve	B2	BHI (Glu-) + 10g/L Lactose	1.521		H8	0.046	1.475			1.112	0.418	0.044	2.136	0.05	1.472	1.472	10	BHI (Glu-)+Lactose	BHI (Glu-) + 10g/L Lactose_B. breve	0.167908
B. breve1	R3	P1	BHI (Glu-) + 10g/L Lactose	72	0.310422	01_B. breve	D6	BHI (Glu-) + 10g/L Lactose	1.329		H8	0.046	1.283			1.124	0.391	0.044	2.16	0.05	1.364	1.364	10	BHI (Glu-)+Lactose	BHI (Glu-) + 10g/L Lactose_B. breve	0.134814
B. breve1	R1	P1	BHI (Glu-) + 10g/L Lactose	72	0.24998	01_B. breve	D4	BHI (Glu-) + 10g/L Lactose	1.391		H8	0.046	1.345			0.782	0.371	0.044	1.476	0.05	1.284	1.284	10	BHI (Glu-)+Lactose	BHI (Glu-) + 10g/L Lactose_B. breve	0.108565
B. breve2	R1	P1	BHI (Glu-) + 10g/L Lactose	72	0.31335	01_B. breve	A2	BHI (Glu-) + 10g/L Lactose	1.526		H8	0.046	1.48			0.926	0.392	0.044	1.764	0.05	1.368	1.368	10	BHI (Glu-)+Lactose	BHI (Glu-) + 10g/L Lactose_B. breve	0.136086
B. breve2	R3	P1	BHI (Glu-) + 10g/L Lactose	120	0.527093	01_B. breve	C2	BHI (Glu-) + 10g/L Lactose	1.477		H8	0.042	1.435			0.889		0.042	1.694			1.694	10	BHI (Glu-)+Lactose	BHI (Glu-) + 10g/L Lactose_B. breve	0.228913
B. breve2	R2	P1	BHI (Glu-) + 10g/L Lactose	120	0.506818	01_B. breve	B2	BHI (Glu-) + 10g/L Lactose	1.459		H8	0.042	1.417			0.872		0.042	1.66			1.66	10	BHI (Glu-)+Lactose	BHI (Glu-) + 10g/L Lactose_B. breve	0.220108
B. breve2	R1	P1	BHI (Glu-) + 10g/L Lactose	120	0.479954	01_B. breve	A2	BHI (Glu-) + 10g/L Lactose	1.421		H8	0.042	1.379			0.85		0.042	1.616			1.616	10	BHI (Glu-)+Lactose	BHI (Glu-) + 10g/L Lactose_B. breve	0.208441
B. breve1	R3	P1	BHI (Glu-) + 10g/L Lactose	120	0.425268	01_B. breve	D6	BHI (Glu-) + 10g/L Lactose	1.43		H8	0.042	1.388			0.807		0.042	1.53			1.53	10	BHI (Glu-)+Lactose	BHI (Glu-) + 10g/L Lactose_B. breve	0.184691
B. breve1	R2	P1	BHI (Glu-) + 10g/L Lactose	120	0.484892	01_B. breve	D5	BHI (Glu-) + 10g/L Lactose	1.511		H8	0.042	1.469			0.854		0.042	1.624			1.624	10	BHI (Glu-)+Lactose	BHI (Glu-) + 10g/L Lactose_B. breve	0.210586
B. breve1	R1	P1	BHI (Glu-) + 10g/L Lactose	120	0.345007	01_B. breve	D4	BHI (Glu-) + 10g/L Lactose	1.312		H8	0.042	1.27			0.748		0.042	1.412			1.412	10	BHI (Glu-)+Lactose	BHI (Glu-) + 10g/L Lactose_B. breve	0.149835
B. breve2	R3	P1	BHI (Glu-) + 10g/L Lactose	168	0.627007	01_B. breve	C2	BHI (Glu-) + 10g/L Lactose	1.47		H8	0.043	1.427			0.911	0.516	0.043	1.736	0.048	1.872	1.872	10	BHI (Glu-)+Lactose	BHI (Glu-) + 10g/L Lactose_B. breve	0.272306
B. breve2	R2	P1	BHI (Glu-) + 10g/L Lactose	168	0.635518	01_B. breve	B2	BHI (Glu-) + 10g/L Lactose	1.447		H8	0.043	1.404			0.916	0.52	0.043	1.746	0.048	1.888	1.888	10	BHI (Glu-)+Lactose	BHI (Glu-) + 10g/L Lactose_B. breve	0.276002
B. breve2	R1	P1	BHI (Glu-) + 10g/L Lactose	168	0.492254	01_B. breve	A2	BHI (Glu-) + 10g/L Lactose	1.484		H8	0.043	1.441			0.763	0.457	0.043	1.44	0.048	1.636	1.636	10	BHI (Glu-)+Lactose	BHI (Glu-) + 10g/L Lactose_B. breve	0.213783
B. breve1	R3	P1	BHI (Glu-) + 10g/L Lactose	168	0.416075	01_B. breve	D6	BHI (Glu-) + 10g/L Lactose	1.368		H8	0.043	1.325			0.787	0.427	0.043	1.488	0.048	1.516	1.516	10	BHI (Glu-)+Lactose	BHI (Glu-) + 10g/L Lactose_B. breve	0.180699
B. breve1	R2	P1	BHI (Glu-) + 10g/L Lactose	168	0.542324	01_B. breve	D5	BHI (Glu-) + 10g/L Lactose	1.427		H8	0.043	1.384			0.887	0.478	0.043	1.688	0.048	1.72	1.72	10	BHI (Glu-)+Lactose	BHI (Glu-) + 10g/L Lactose_B. breve	0.235528
B. breve1	R1	P1	BHI (Glu-) + 10g/L Lactose	168	0.459953	01_B. breve	D4	BHI (Glu-) + 10g/L Lactose	1.469		H8	0.043	1.426			0.826	0.444	0.043	1.566	0.048	1.584	1.584	10	BHI (Glu-)+Lactose	BHI (Glu-) + 10g/L Lactose_B. breve	0.199755
B.breve2 + R.gnavus2 Coculture	R3	P3	BHI (Glu-) + 10g/L Lactose	0	-4.60517	03_CoCulture	G2	BHI (Glu-) + 10g/L Lactose	0.933	0.198	H8	0.06	0.01	0.043	0.01							0.01	10	BHI (Glu-)+Lactose	BHI (Glu-) + 10g/L Lactose_CoCulture	-2
B.breve2 + R.gnavus2 Coculture	R2	P3	BHI (Glu-) + 10g/L Lactose	0	-4.60517	03_CoCulture	F2	BHI (Glu-) + 10g/L Lactose	0.9	0.197	H8	0.06	0.01	0.043	0.01							0.01	10	BHI (Glu-)+Lactose	BHI (Glu-) + 10g/L Lactose_CoCulture	-2
B.breve2 + R.gnavus2 Coculture	R1	P3	BHI (Glu-) + 10g/L Lactose	0	-4.60517	03_CoCulture	E2	BHI (Glu-) + 10g/L Lactose	0.995	0.216	H8	0.06	0.01	0.043	0.01							0.01	10	BHI (Glu-)+Lactose	BHI (Glu-) + 10g/L Lactose_CoCulture	-2
B. breve1 + R.gnavus1 Coculture	R3	P3	BHI (Glu-) + 10g/L Lactose	0	-4.60517	03_CoCulture	G1	BHI (Glu-) + 10g/L Lactose	1.135	0.185	H8	0.06	0.01	0.043	0.01							0.01	10	BHI (Glu-)+Lactose	BHI (Glu-) + 10g/L Lactose_CoCulture	-2
B. breve1 + R.gnavus1 Coculture	R2	P3	BHI (Glu-) + 10g/L Lactose	0	-4.60517	03_CoCulture	F1	BHI (Glu-) + 10g/L Lactose	1.023	0.191	H8	0.06	0.01	0.043	0.01							0.01	10	BHI (Glu-)+Lactose	BHI (Glu-) + 10g/L Lactose_CoCulture	-2
B. breve1 + R.gnavus1 Coculture	R1	P3	BHI (Glu-) + 10g/L Lactose	0	-4.60517	03_CoCulture	E1	BHI (Glu-) + 10g/L Lactose	1.28	0.193	H8	0.06	0.01	0.043	0.01							0.01	10	BHI (Glu-)+Lactose	BHI (Glu-) + 10g/L Lactose_CoCulture	-2
B.breve2 + R.gnavus2 Coculture	R3	P3	BHI (Glu-) + 10g/L Lactose	24	-0.254892	03_CoCulture	G2	BHI (Glu-) + 10g/L Lactose	0.933	0.198	H8	0.06	0.873	0.043	0.775							0.775	10	BHI (Glu-)+Lactose	BHI (Glu-) + 10g/L Lactose_CoCulture	-0.110698
B. breve1 + R.gnavus1 Coculture	R1	P3	BHI (Glu-) + 10g/L Lactose	24	-0.287682	03_CoCulture	E1	BHI (Glu-) + 10g/L Lactose	1.28	0.193	H8	0.06	1.22	0.043	0.75							0.75	10	BHI (Glu-)+Lactose	BHI (Glu-) + 10g/L Lactose_CoCulture	-0.124939
B.breve2 + R.gnavus2 Coculture	R2	P3	BHI (Glu-) + 10g/L Lactose	24	-0.261365	03_CoCulture	F2	BHI (Glu-) + 10g/L Lactose	0.9	0.197	H8	0.06	0.84	0.043	0.77							0.77	10	BHI (Glu-)+Lactose	BHI (Glu-) + 10g/L Lactose_CoCulture	-0.113509
B.breve2 + R.gnavus2 Coculture	R1	P3	BHI (Glu-) + 10g/L Lactose	24	-0.145026	03_CoCulture	E2	BHI (Glu-) + 10g/L Lactose	0.995	0.216	H8	0.06	0.935	0.043	0.865							0.865	10	BHI (Glu-)+Lactose	BHI (Glu-) + 10g/L Lactose_CoCulture	-0.0629839
B. breve1 + R.gnavus1 Coculture	R3	P3	BHI (Glu-) + 10g/L Lactose	24	-0.34249	03_CoCulture	G1	BHI (Glu-) + 10g/L Lactose	1.135	0.185	H8	0.06	1.075	0.043	0.71							0.71	10	BHI (Glu-)+Lactose	BHI (Glu-) + 10g/L Lactose_CoCulture	-0.148742
B. breve1 + R.gnavus1 Coculture	R2	P3	BHI (Glu-) + 10g/L Lactose	24	-0.301105	03_CoCulture	F1	BHI (Glu-) + 10g/L Lactose	1.023	0.191	H8	0.06	0.963	0.043	0.74							0.74	10	BHI (Glu-)+Lactose	BHI (Glu-) + 10g/L Lactose_CoCulture	-0.130768
B. breve1 + R.gnavus1 Coculture	R1	P3	BHI (Glu-) + 10g/L Lactose	55	0.0535408	03_CoCulture	E1	BHI (Glu-) + 10g/L Lactose	1.118	0.253	H8	0.046	1.072	0.042	1.055							1.055	10	BHI (Glu-)+Lactose	BHI (Glu-) + 10g/L Lactose_CoCulture	0.0232525
B. breve1 + R.gnavus1 Coculture	R2	P3	BHI (Glu-) + 10g/L Lactose	55	0.161268	03_CoCulture	F1	BHI (Glu-) + 10g/L Lactose	1.175	0.277	H8	0.046	1.129	0.042	1.175							1.175	10	BHI (Glu-)+Lactose	BHI (Glu-) + 10g/L Lactose_CoCulture	0.0700379
B. breve1 + R.gnavus1 Coculture	R3	P3	BHI (Glu-) + 10g/L Lactose	55	0.18648	03_CoCulture	G1	BHI (Glu-) + 10g/L Lactose	1.181	0.283	H8	0.046	1.135	0.042	1.205							1.205	10	BHI (Glu-)+Lactose	BHI (Glu-) + 10g/L Lactose_CoCulture	0.080987
B.breve2 + R.gnavus2 Coculture	R1	P3	BHI (Glu-) + 10g/L Lactose	55	0.198851	03_CoCulture	E2	BHI (Glu-) + 10g/L Lactose	1.204	0.286	H8	0.046	1.158	0.042	1.22							1.22	10	BHI (Glu-)+Lactose	BHI (Glu-) + 10g/L Lactose_CoCulture	0.0863598
B.breve2 + R.gnavus2 Coculture	R3	P3	BHI (Glu-) + 10g/L Lactose	55	0.18648	03_CoCulture	G2	BHI (Glu-) + 10g/L Lactose	1.132	0.283	H8	0.046	1.086	0.042	1.205							1.205	10	BHI (Glu-)+Lactose	BHI (Glu-) + 10g/L Lactose_CoCulture	0.080987
B.breve2 + R.gnavus2 Coculture	R2	P3	BHI (Glu-) + 10g/L Lactose	55	0.1441	03_CoCulture	F2	BHI (Glu-) + 10g/L Lactose	1.147	0.273	H8	0.046	1.101	0.042	1.155							1.155	10	BHI (Glu-)+Lactose	BHI (Glu-) + 10g/L Lactose_CoCulture	0.062582
B. breve1 + R.gnavus1 Coculture	R1	P3	BHI (Glu-) + 10g/L Lactose	72	0.138021	03_CoCulture	E1	BHI (Glu-) + 10g/L Lactose	1.375		H8	0.046	1.329			0.743	0.337	0.044	1.398	0.05	1.148	1.148	10	BHI (Glu-)+Lactose	BHI (Glu-) + 10g/L Lactose_CoCulture	0.0599419
B. breve1 + R.gnavus1 Coculture	R3	P3	BHI (Glu-) + 10g/L Lactose	72	0.237441	03_CoCulture	G1	BHI (Glu-) + 10g/L Lactose	1.434		H8	0.046	1.388			1.361	0.367	0.044	2.634	0.05	1.268	1.268	10	BHI (Glu-)+Lactose	BHI (Glu-) + 10g/L Lactose_CoCulture	0.103119
B.breve2 + R.gnavus2 Coculture	R1	P3	BHI (Glu-) + 10g/L Lactose	72	0.237441	03_CoCulture	E2	BHI (Glu-) + 10g/L Lactose	1.368		H8	0.046	1.322			0.958	0.367	0.044	1.828	0.05	1.268	1.268	10	BHI (Glu-)+Lactose	BHI (Glu-) + 10g/L Lactose_CoCulture	0.103119
B.breve2 + R.gnavus2 Coculture	R3	P3	BHI (Glu-) + 10g/L Lactose	72	0.361861	03_CoCulture	G2	BHI (Glu-) + 10g/L Lactose	1.397		H8	0.046	1.351			0.809	0.409	0.044	1.53	0.05	1.436	1.436	10	BHI (Glu-)+Lactose	BHI (Glu-) + 10g/L Lactose_CoCulture	0.157154
B. breve1 + R.gnavus1 Coculture	R1	P3	BHI (Glu-) + 10g/L Lactose	120	0.385262	03_CoCulture	E1	BHI (Glu-) + 10g/L Lactose	1.31		H8	0.042	1.268			0.777		0.042	1.47			1.47	10	BHI (Glu-)+Lactose	BHI (Glu-) + 10g/L Lactose_CoCulture	0.167317
B. breve1 + R.gnavus1 Coculture	R3	P3	BHI (Glu-) + 10g/L Lactose	120	0.377066	03_CoCulture	G1	BHI (Glu-) + 10g/L Lactose	1.437		H8	0.042	1.395			0.771		0.042	1.458			1.458	10	BHI (Glu-)+Lactose	BHI (Glu-) + 10g/L Lactose_CoCulture	0.163758
B.breve2 + R.gnavus2 Coculture	R1	P3	BHI (Glu-) + 10g/L Lactose	120	0.429182	03_CoCulture	E2	BHI (Glu-) + 10g/L Lactose	1.449		H8	0.042	1.407			0.81		0.042	1.536			1.536	10	BHI (Glu-)+Lactose	BHI (Glu-) + 10g/L Lactose_CoCulture	0.186391
B.breve2 + R.gnavus2 Coculture	R2	P3	BHI (Glu-) + 10g/L Lactose	120	0.226338	03_CoCulture	F2	BHI (Glu-) + 10g/L Lactose	1.43		H8	0.042	1.388			0.669		0.042	1.254			1.254	10	BHI (Glu-)+Lactose	BHI (Glu-) + 10g/L Lactose_CoCulture	0.0982975
B.breve2 + R.gnavus2 Coculture	R3	P3	BHI (Glu-) + 10g/L Lactose	120	0.377066	03_CoCulture	G2	BHI (Glu-) + 10g/L Lactose	1.413		H8	0.042	1.371			0.771		0.042	1.458			1.458	10	BHI (Glu-)+Lactose	BHI (Glu-) + 10g/L Lactose_CoCulture	0.163758
B. breve1 + R.gnavus1 Coculture	R2	P3	BHI (Glu-) + 10g/L Lactose	120	0.215111	03_CoCulture	F1	BHI (Glu-) + 10g/L Lactose	1.529		H8	0.042	1.487			0.662		0.042	1.24			1.24	10	BHI (Glu-)+Lactose	BHI (Glu-) + 10g/L Lactose_CoCulture	0.0934217
B.breve2 + R.gnavus2 Coculture	R3	P3	BHI (Glu-) + 10g/L Lactose	168	0.530628	03_CoCulture	G2	BHI (Glu-) + 10g/L Lactose	1.391		H8	0.043	1.348			0.891	0.473	0.043	1.696	0.048	1.7	1.7	10	BHI (Glu-)+Lactose	BHI (Glu-) + 10g/L Lactose_CoCulture	0.230449
B.breve2 + R.gnavus2 Coculture	R2	P3	BHI (Glu-) + 10g/L Lactose	168	0.556181	03_CoCulture	F2	BHI (Glu-) + 10g/L Lactose	1.394		H8	0.043	1.351			0.828	0.484	0.043	1.57	0.048	1.744	1.744	10	BHI (Glu-)+Lactose	BHI (Glu-) + 10g/L Lactose_CoCulture	0.241546
B.breve2 + R.gnavus2 Coculture	R1	P3	BHI (Glu-) + 10g/L Lactose	168	0.497132	03_CoCulture	E2	BHI (Glu-) + 10g/L Lactose	1.404		H8	0.043	1.361			0.925	0.459	0.043	1.764	0.048	1.644	1.644	10	BHI (Glu-)+Lactose	BHI (Glu-) + 10g/L Lactose_CoCulture	0.215902
B. breve1 + R.gnavus1 Coculture	R3	P3	BHI (Glu-) + 10g/L Lactose	168	0.525911	03_CoCulture	G1	BHI (Glu-) + 10g/L Lactose	1.33		H8	0.043	1.287			0.846	0.471	0.043	1.606	0.048	1.692	1.692	10	BHI (Glu-)+Lactose	BHI (Glu-) + 10g/L Lactose_CoCulture	0.2284
B. breve1 + R.gnavus1 Coculture	R2	P3	BHI (Glu-) + 10g/L Lactose	168	0.442118	03_CoCulture	F1	BHI (Glu-) + 10g/L Lactose	1.335		H8	0.043	1.292			0.848	0.437	0.043	1.61	0.048	1.556	1.556	10	BHI (Glu-)+Lactose	BHI (Glu-) + 10g/L Lactose_CoCulture	0.19201
B. breve1 + R.gnavus1 Coculture	R1	P3	BHI (Glu-) + 10g/L Lactose	168	0.439544	03_CoCulture	E1	BHI (Glu-) + 10g/L Lactose	1.367		H8	0.043	1.324			0.889	0.436	0.043	1.692	0.048	1.552	1.552	10	BHI (Glu-)+Lactose	BHI (Glu-) + 10g/L Lactose_CoCulture	0.190892
NC Coculture	NC	P3	BHI (Glu-) + 10g/L Lactose	0	#NAME?	03_NC	H1	BHI (Glu-) + 10g/L Lactose	0.045		H8	0.06	0	0.043	0							0	10	BHI (Glu-)+Lactose	BHI (Glu-) + 10g/L Lactose_NC	#NAME?
NC	NC	P2	BHI (Glu-) + 10g/L Lactose	0	#NAME?	03_NC	D8	BHI (Glu-) + 10g/L Lactose	0.045		H8	0.06	0	0.043	0							0	10	BHI (Glu-)+Lactose	BHI (Glu-) + 10g/L Lactose_NC	#NAME?
NC	NC	P1	BHI (Glu-) + 10g/L Lactose	0	#NAME?	03_NC	D1	BHI (Glu-) + 10g/L Lactose	0.044		H8	0.06	0	0.043	0							0	10	BHI (Glu-)+Lactose	BHI (Glu-) + 10g/L Lactose_NC	#NAME?
NC Coculture	NC	P3	BHI (Glu-) + 10g/L Lactose	24		03_NC	H1	BHI (Glu-) + 10g/L Lactose	0.045		H8	0.06	-0.015	0.043	-0.015							-0.015	10	BHI (Glu-)+Lactose	BHI (Glu-) + 10g/L Lactose_NC
NC	NC	P2	BHI (Glu-) + 10g/L Lactose	24		03_NC	D8	BHI (Glu-) + 10g/L Lactose	0.045		H8	0.06	-0.015	0.043	-0.015							-0.015	10	BHI (Glu-)+Lactose	BHI (Glu-) + 10g/L Lactose_NC
NC	NC	P1	BHI (Glu-) + 10g/L Lactose	24		03_NC	D1	BHI (Glu-) + 10g/L Lactose	0.044		H8	0.06	-0.016	0.043	-0.016							-0.016	10	BHI (Glu-)+Lactose	BHI (Glu-) + 10g/L Lactose_NC
NC	NC	P2	BHI (Glu-) + 10g/L Lactose	55	-6.90776	03_NC	D8	BHI (Glu-) + 10g/L Lactose	0.047		H8	0.046	0.001	0.042	0.001							0.001	10	BHI (Glu-)+Lactose	BHI (Glu-) + 10g/L Lactose_NC	-3
NC Coculture	NC	P3	BHI (Glu-) + 10g/L Lactose	55	-3.68888	03_NC	H1	BHI (Glu-) + 10g/L Lactose	0.071		H8	0.046	0.025	0.042	0.025							0.025	10	BHI (Glu-)+Lactose	BHI (Glu-) + 10g/L Lactose_NC	-1.60206
NC Coculture	NC	P3	BHI (Glu-) + 10g/L Lactose	72	-3.32424	03_NC	H1	BHI (Glu-) + 10g/L Lactose	0.082		H8	0.046	0.036			0.18	0.059	0.044	0.272	0.05	0.036	0.036	10	BHI (Glu-)+Lactose	BHI (Glu-) + 10g/L Lactose_NC	-1.4437
NC	NC	P2	BHI (Glu-) + 10g/L Lactose	72	#NAME?	03_NC	D8	BHI (Glu-) + 10g/L Lactose	0.046		H8	0.046	0			0.044	0.05	0.044	0	0.05	0	0	10	BHI (Glu-)+Lactose	BHI (Glu-) + 10g/L Lactose_NC	#NAME?
NC Coculture	NC	P3	BHI (Glu-) + 10g/L Lactose	120	-3.10109	03_NC	H1	BHI (Glu-) + 10g/L Lactose	0.087		H8	0.042	0.045			0.062		0.042	0.04			0.045	10	BHI (Glu-)+Lactose	BHI (Glu-) + 10g/L Lactose_NC	-1.34679
NC	NC	P2	BHI (Glu-) + 10g/L Lactose	120	-2.78062	03_NC	D8	BHI (Glu-) + 10g/L Lactose	0.104		H8	0.042	0.062			0.08		0.042	0.076			0.062	10	BHI (Glu-)+Lactose	BHI (Glu-) + 10g/L Lactose_NC	-1.20761
NC	NC	P2	BHI (Glu-) + 10g/L Lactose	168	-2.63109	03_NC	D8	BHI (Glu-) + 10g/L Lactose	0.115		H8	0.043	0.072			0.088	0.074	0.043	0.09	0.048	0.104	0.072	10	BHI (Glu-)+Lactose	BHI (Glu-) + 10g/L Lactose_NC	-1.14267
NC Coculture	NC	P3	BHI (Glu-) + 10g/L Lactose	168	-3.10109	03_NC	H1	BHI (Glu-) + 10g/L Lactose	0.088		H8	0.043	0.045			0.076	0.067	0.043	0.066	0.048	0.076	0.045	10	BHI (Glu-)+Lactose	BHI (Glu-) + 10g/L Lactose_NC	-1.34679
R.gnavus2	R3	P2	BHI (Glu-) + 10g/L Lactose	0	-4.60517	02_R.gnavus	C8	BHI (Glu-) + 10g/L Lactose	0.135		H8	0.06	0.01	0.043	0.01							0.01	10	BHI (Glu-)+Lactose	BHI (Glu-) + 10g/L Lactose_R.gnavus	-2
R.gnavus2	R2	P2	BHI (Glu-) + 10g/L Lactose	0	-4.60517	02_R.gnavus	B8	BHI (Glu-) + 10g/L Lactose	0.231		H8	0.06	0.01	0.043	0.01							0.01	10	BHI (Glu-)+Lactose	BHI (Glu-) + 10g/L Lactose_R.gnavus	-2
R.gnavus1	R3	P2	BHI (Glu-) + 10g/L Lactose	0	-4.60517	02_R.gnavus	C7	BHI (Glu-) + 10g/L Lactose	0.19		H8	0.06	0.01	0.043	0.01							0.01	10	BHI (Glu-)+Lactose	BHI (Glu-) + 10g/L Lactose_R.gnavus	-2
R.gnavus1	R2	P2	BHI (Glu-) + 10g/L Lactose	0	-4.60517	02_R.gnavus	B7	BHI (Glu-) + 10g/L Lactose	0.318		H8	0.06	0.01	0.043	0.01							0.01	10	BHI (Glu-)+Lactose	BHI (Glu-) + 10g/L Lactose_R.gnavus	-2
R.gnavus1	R1	P2	BHI (Glu-) + 10g/L Lactose	0	-4.60517	02_R.gnavus	A7	BHI (Glu-) + 10g/L Lactose	0.135		H8	0.06	0.01	0.043	0.01							0.01	10	BHI (Glu-)+Lactose	BHI (Glu-) + 10g/L Lactose_R.gnavus	-2
R.gnavus2	R1	P2	BHI (Glu-) + 10g/L Lactose	0	-4.60517	02_R.gnavus	A8	BHI (Glu-) + 10g/L Lactose	0.209		H8	0.06	0.01	0.043	0.01							0.01	10	BHI (Glu-)+Lactose	BHI (Glu-) + 10g/L Lactose_R.gnavus	-2
R.gnavus2	R3	P2	BHI (Glu-) + 10g/L Lactose	24	-2.59027	02_R.gnavus	C8	BHI (Glu-) + 10g/L Lactose	0.135		H8	0.06	0.075	0.043	0.075							0.075	10	BHI (Glu-)+Lactose	BHI (Glu-) + 10g/L Lactose_R.gnavus	-1.12494
R.gnavus1	R1	P2	BHI (Glu-) + 10g/L Lactose	24	-2.59027	02_R.gnavus	A7	BHI (Glu-) + 10g/L Lactose	0.135		H8	0.06	0.075	0.043	0.075							0.075	10	BHI (Glu-)+Lactose	BHI (Glu-) + 10g/L Lactose_R.gnavus	-1.12494
R.gnavus1	R2	P2	BHI (Glu-) + 10g/L Lactose	24	-1.3548	02_R.gnavus	B7	BHI (Glu-) + 10g/L Lactose	0.318		H8	0.06	0.258	0.043	0.258							0.258	10	BHI (Glu-)+Lactose	BHI (Glu-) + 10g/L Lactose_R.gnavus	-0.58838
R.gnavus1	R3	P2	BHI (Glu-) + 10g/L Lactose	24	-2.04022	02_R.gnavus	C7	BHI (Glu-) + 10g/L Lactose	0.19		H8	0.06	0.13	0.043	0.13							0.13	10	BHI (Glu-)+Lactose	BHI (Glu-) + 10g/L Lactose_R.gnavus	-0.886057
R.gnavus2	R1	P2	BHI (Glu-) + 10g/L Lactose	24	-1.90381	02_R.gnavus	A8	BHI (Glu-) + 10g/L Lactose	0.209		H8	0.06	0.149	0.043	0.149							0.149	10	BHI (Glu-)+Lactose	BHI (Glu-) + 10g/L Lactose_R.gnavus	-0.826814
R.gnavus2	R2	P2	BHI (Glu-) + 10g/L Lactose	24	-1.76609	02_R.gnavus	B8	BHI (Glu-) + 10g/L Lactose	0.231		H8	0.06	0.171	0.043	0.171							0.171	10	BHI (Glu-)+Lactose	BHI (Glu-) + 10g/L Lactose_R.gnavus	-0.767004
R.gnavus1	R1	P2	BHI (Glu-) + 10g/L Lactose	55	-1.959	02_R.gnavus	A7	BHI (Glu-) + 10g/L Lactose	0.187		H8	0.046	0.141	0.042	0.141							0.141	10	BHI (Glu-)+Lactose	BHI (Glu-) + 10g/L Lactose_R.gnavus	-0.850781
R.gnavus1	R2	P2	BHI (Glu-) + 10g/L Lactose	55	0.300105	02_R.gnavus	B7	BHI (Glu-) + 10g/L Lactose	1.182	0.312	H8	0.046	1.136	0.042	1.35							1.35	10	BHI (Glu-)+Lactose	BHI (Glu-) + 10g/L Lactose_R.gnavus	0.130334
R.gnavus1	R3	P2	BHI (Glu-) + 10g/L Lactose	55	-1.41059	02_R.gnavus	C7	BHI (Glu-) + 10g/L Lactose	0.29		H8	0.046	0.244	0.042	0.244							0.244	10	BHI (Glu-)+Lactose	BHI (Glu-) + 10g/L Lactose_R.gnavus	-0.61261
R.gnavus2	R1	P2	BHI (Glu-) + 10g/L Lactose	55	-0.363843	02_R.gnavus	A8	BHI (Glu-) + 10g/L Lactose	0.611	0.181	H8	0.046	0.565	0.042	0.695							0.695	10	BHI (Glu-)+Lactose	BHI (Glu-) + 10g/L Lactose_R.gnavus	-0.158015
R.gnavus2	R3	P2	BHI (Glu-) + 10g/L Lactose	55	-1.56065	02_R.gnavus	C8	BHI (Glu-) + 10g/L Lactose	0.256		H8	0.046	0.21	0.042	0.21							0.21	10	BHI (Glu-)+Lactose	BHI (Glu-) + 10g/L Lactose_R.gnavus	-0.677781
R.gnavus2	R2	P2	BHI (Glu-) + 10g/L Lactose	55	0.466874	02_R.gnavus	B8	BHI (Glu-) + 10g/L Lactose	1.287	0.361	H8	0.046	1.241	0.042	1.595							1.595	10	BHI (Glu-)+Lactose	BHI (Glu-) + 10g/L Lactose_R.gnavus	0.202761
R.gnavus1	R3	P2	BHI (Glu-) + 10g/L Lactose	72	-0.867501	02_R.gnavus	C7	BHI (Glu-) + 10g/L Lactose	0.551		H8	0.046	0.505			1.025	0.155	0.044	1.962	0.05	0.42	0.42	10	BHI (Glu-)+Lactose	BHI (Glu-) + 10g/L Lactose_R.gnavus	-0.376751
R.gnavus1	R2	P2	BHI (Glu-) + 10g/L Lactose	72	0.322083	02_R.gnavus	B7	BHI (Glu-) + 10g/L Lactose	1.228		H8	0.046	1.182			0.778	0.395	0.044	1.468	0.05	1.38	1.38	10	BHI (Glu-)+Lactose	BHI (Glu-) + 10g/L Lactose_R.gnavus	0.139879
R.gnavus1	R1	P2	BHI (Glu-) + 10g/L Lactose	72	-1.69282	02_R.gnavus	A7	BHI (Glu-) + 10g/L Lactose	0.23		H8	0.046	0.184			0.132	0.095	0.044	0.176	0.05	0.18	0.184	10	BHI (Glu-)+Lactose	BHI (Glu-) + 10g/L Lactose_R.gnavus	-0.735182
R.gnavus2	R1	P2	BHI (Glu-) + 10g/L Lactose	72	-0.409473	02_R.gnavus	A8	BHI (Glu-) + 10g/L Lactose	0.645		H8	0.046	0.599			0.376	0.224	0.044	0.664	0.05	0.696	0.664	10	BHI (Glu-)+Lactose	BHI (Glu-) + 10g/L Lactose_R.gnavus	-0.177832
R.gnavus2	R2	P2	BHI (Glu-) + 10g/L Lactose	72	0.51641	02_R.gnavus	B8	BHI (Glu-) + 10g/L Lactose	1.345		H8	0.046	1.299			0.893	0.469	0.044	1.698	0.05	1.676	1.676	10	BHI (Glu-)+Lactose	BHI (Glu-) + 10g/L Lactose_R.gnavus	0.224274
R.gnavus2	R3	P2	BHI (Glu-) + 10g/L Lactose	72	-0.970219	02_R.gnavus	C8	BHI (Glu-) + 10g/L Lactose	0.425		H8	0.046	0.379			0.231	0.136	0.044	0.374	0.05	0.344	0.379	10	BHI (Glu-)+Lactose	BHI (Glu-) + 10g/L Lactose_R.gnavus	-0.421361
R.gnavus1	R1	P2	BHI (Glu-) + 10g/L Lactose	120	-0.576253	02_R.gnavus	A7	BHI (Glu-) + 10g/L Lactose	0.597		H8	0.042	0.555			0.323		0.042	0.562			0.562	10	BHI (Glu-)+Lactose	BHI (Glu-) + 10g/L Lactose_R.gnavus	-0.250264
R.gnavus1	R2	P2	BHI (Glu-) + 10g/L Lactose	120	0.464991	02_R.gnavus	B7	BHI (Glu-) + 10g/L Lactose	1.34		H8	0.042	1.298			0.838		0.042	1.592			1.592	10	BHI (Glu-)+Lactose	BHI (Glu-) + 10g/L Lactose_R.gnavus	0.201943
R.gnavus1	R3	P2	BHI (Glu-) + 10g/L Lactose	120	-0.514165	02_R.gnavus	C7	BHI (Glu-) + 10g/L Lactose	0.563		H8	0.042	0.521			0.341		0.042	0.598			0.598	10	BHI (Glu-)+Lactose	BHI (Glu-) + 10g/L Lactose_R.gnavus	-0.223299
R.gnavus2	R3	P2	BHI (Glu-) + 10g/L Lactose	120	-0.721547	02_R.gnavus	C8	BHI (Glu-) + 10g/L Lactose	0.506		H8	0.042	0.464			0.285		0.042	0.486			0.486	10	BHI (Glu-)+Lactose	BHI (Glu-) + 10g/L Lactose_R.gnavus	-0.313364
R.gnavus2	R1	P2	BHI (Glu-) + 10g/L Lactose	120	-0.196015	02_R.gnavus	A8	BHI (Glu-) + 10g/L Lactose	0.787		H8	0.042	0.745			0.453		0.042	0.822			0.822	10	BHI (Glu-)+Lactose	BHI (Glu-) + 10g/L Lactose_R.gnavus	-0.0851282
R.gnavus2	R2	P2	BHI (Glu-) + 10g/L Lactose	120	0.578858	02_R.gnavus	B8	BHI (Glu-) + 10g/L Lactose	1.402		H8	0.042	1.36			0.934		0.042	1.784			1.784	10	BHI (Glu-)+Lactose	BHI (Glu-) + 10g/L Lactose_R.gnavus	0.251395
R.gnavus1	R1	P2	BHI (Glu-) + 10g/L Lactose	168	-0.562119	02_R.gnavus	A7	BHI (Glu-) + 10g/L Lactose	0.66		H8	0.043	0.617			0.328	0.201	0.043	0.57	0.048	0.612	0.57	10	BHI (Glu-)+Lactose	BHI (Glu-) + 10g/L Lactose_R.gnavus	-0.244125
R.gnavus2	R2	P2	BHI (Glu-) + 10g/L Lactose	168	0.851859	02_R.gnavus	B8	BHI (Glu-) + 10g/L Lactose	1.635		H8	0.043	1.592			1.067	0.634	0.043	2.048	0.048	2.344	2.344	10	BHI (Glu-)+Lactose	BHI (Glu-) + 10g/L Lactose_R.gnavus	0.369958
R.gnavus2	R1	P2	BHI (Glu-) + 10g/L Lactose	168	-0.0449974	02_R.gnavus	A8	BHI (Glu-) + 10g/L Lactose	0.932		H8	0.043	0.889			0.51	0.287	0.043	0.934	0.048	0.956	0.956	10	BHI (Glu-)+Lactose	BHI (Glu-) + 10g/L Lactose_R.gnavus	-0.0195421
R.gnavus2	R3	P2	BHI (Glu-) + 10g/L Lactose	168	-0.623621	02_R.gnavus	C8	BHI (Glu-) + 10g/L Lactose	0.598		H8	0.043	0.555			0.311	0.191	0.043	0.536	0.048	0.572	0.536	10	BHI (Glu-)+Lactose	BHI (Glu-) + 10g/L Lactose_R.gnavus	-0.270835
R.gnavus1	R2	P2	BHI (Glu-) + 10g/L Lactose	168	0.718815	02_R.gnavus	B7	BHI (Glu-) + 10g/L Lactose	1.443		H8	0.043	1.4			0.952	0.561	0.043	1.818	0.048	2.052	2.052	10	BHI (Glu-)+Lactose	BHI (Glu-) + 10g/L Lactose_R.gnavus	0.312177
R.gnavus1	R3	P2	BHI (Glu-) + 10g/L Lactose	168	-0.458866	02_R.gnavus	C7	BHI (Glu-) + 10g/L Lactose	0.686		H8	0.043	0.643			0.359	0.225	0.043	0.632	0.048	0.708	0.632	10	BHI (Glu-)+Lactose	BHI (Glu-) + 10g/L Lactose_R.gnavus	-0.199283
B. breve2	R3	P4	BHI (Glu-)	0	-4.60517	01_B. breve	G10	BHI (Glu-)	0.069		H11	0.042	0.01	0.273	0.01							0.01	0	BHI (Glu-)	BHI (Glu-)_B. breve	-2
B. breve2	R1	P4	BHI (Glu-)	0	-4.60517	01_B. breve	E10	BHI (Glu-)	0.06		H11	0.042	0.01	0.273	0.01							0.01	0	BHI (Glu-)	BHI (Glu-)_B. breve	-2
B. breve1	R3	P4	BHI (Glu-)	0	-4.60517	01_B. breve	G9	BHI (Glu-)	0.166		H11	0.042	0.01	0.273	0.01							0.01	0	BHI (Glu-)	BHI (Glu-)_B. breve	-2
B. breve1	R2	P4	BHI (Glu-)	0	-4.60517	01_B. breve	F9	BHI (Glu-)	0.072		H11	0.042	0.01	0.273	0.01							0.01	0	BHI (Glu-)	BHI (Glu-)_B. breve	-2
B. breve2	R2	P4	BHI (Glu-)	0	-4.60517	01_B. breve	F10	BHI (Glu-)	0.065		H11	0.042	0.01	0.273	0.01							0.01	0	BHI (Glu-)	BHI (Glu-)_B. breve	-2
B. breve1	R1	P4	BHI (Glu-)	0	-4.60517	01_B. breve	E9	BHI (Glu-)	0.066		H11	0.042	0.01	0.273	0.01							0.01	0	BHI (Glu-)	BHI (Glu-)_B. breve	-2
B. breve1	R1	P4	BHI (Glu-)	24	-3.7297	01_B. breve	E9	BHI (Glu-)	0.066		H11	0.042	0.024	0.273	0.024							0.024	0	BHI (Glu-)	BHI (Glu-)_B. breve	-1.61979
B. breve1	R2	P4	BHI (Glu-)	24	-3.50656	01_B. breve	F9	BHI (Glu-)	0.072		H11	0.042	0.03	0.273	0.03							0.03	0	BHI (Glu-)	BHI (Glu-)_B. breve	-1.52288
B. breve1	R3	P4	BHI (Glu-)	24	-2.08747	01_B. breve	G9	BHI (Glu-)	0.166		H11	0.042	0.124	0.273	0.124							0.124	0	BHI (Glu-)	BHI (Glu-)_B. breve	-0.906578
B. breve2	R1	P4	BHI (Glu-)	24	-4.01738	01_B. breve	E10	BHI (Glu-)	0.06		H11	0.042	0.018	0.273	0.018							0.018	0	BHI (Glu-)	BHI (Glu-)_B. breve	-1.74473
B. breve2	R2	P4	BHI (Glu-)	24	-3.77226	01_B. breve	F10	BHI (Glu-)	0.065		H11	0.042	0.023	0.273	0.023							0.023	0	BHI (Glu-)	BHI (Glu-)_B. breve	-1.63827
B. breve2	R3	P4	BHI (Glu-)	24	-3.61192	01_B. breve	G10	BHI (Glu-)	0.069		H11	0.042	0.027	0.273	0.027							0.027	0	BHI (Glu-)	BHI (Glu-)_B. breve	-1.56864
B. breve1	R1	P4	BHI (Glu-)	55	-2.8647	01_B. breve	E9	BHI (Glu-)	0.101		H11	0.044	0.057	0.043	0.057							0.057	0	BHI (Glu-)	BHI (Glu-)_B. breve	-1.24413
B. breve2	R3	P4	BHI (Glu-)	55	-2.84731	01_B. breve	G10	BHI (Glu-)	0.102		H11	0.044	0.058	0.043	0.058							0.058	0	BHI (Glu-)	BHI (Glu-)_B. breve	-1.23657
B. breve2	R2	P4	BHI (Glu-)	55	-2.95651	01_B. breve	F10	BHI (Glu-)	0.096		H11	0.044	0.052	0.043	0.052							0.052	0	BHI (Glu-)	BHI (Glu-)_B. breve	-1.284
B. breve2	R1	P4	BHI (Glu-)	55	-3.05761	01_B. breve	E10	BHI (Glu-)	0.091		H11	0.044	0.047	0.043	0.047							0.047	0	BHI (Glu-)	BHI (Glu-)_B. breve	-1.3279
B. breve1	R3	P4	BHI (Glu-)	55	-2.90042	01_B. breve	G9	BHI (Glu-)	0.099		H11	0.044	0.055	0.043	0.055							0.055	0	BHI (Glu-)	BHI (Glu-)_B. breve	-1.25964
B. breve1	R2	P4	BHI (Glu-)	55	-2.97593	01_B. breve	F9	BHI (Glu-)	0.095		H11	0.044	0.051	0.043	0.051							0.051	0	BHI (Glu-)	BHI (Glu-)_B. breve	-1.29243
B. breve2	R2	P4	BHI (Glu-)	72	-2.68825	01_B. breve	F10	BHI (Glu-)	0.115		H11	0.047	0.068			0.075	0.066	0.043	0.064	0.049	0.068	0.068	0	BHI (Glu-)	BHI (Glu-)_B. breve	-1.16749
B. breve2	R1	P4	BHI (Glu-)	72	-2.76462	01_B. breve	E10	BHI (Glu-)	0.11		H11	0.047	0.063			0.077	0.066	0.043	0.068	0.049	0.068	0.063	0	BHI (Glu-)	BHI (Glu-)_B. breve	-1.20066
B. breve1	R3	P4	BHI (Glu-)	72	-2.24432	01_B. breve	G9	BHI (Glu-)	0.153		H11	0.047	0.106			0.079	0.076	0.043	0.072	0.049	0.108	0.106	0	BHI (Glu-)	BHI (Glu-)_B. breve	-0.974694
B. breve1	R2	P4	BHI (Glu-)	72	-2.70306	01_B. breve	F9	BHI (Glu-)	0.114		H11	0.047	0.067			0.077	0.064	0.043	0.068	0.049	0.06	0.067	0	BHI (Glu-)	BHI (Glu-)_B. breve	-1.17393
B. breve1	R1	P4	BHI (Glu-)	72	-2.65926	01_B. breve	E9	BHI (Glu-)	0.117		H11	0.047	0.07			0.078	0.067	0.043	0.07	0.049	0.072	0.07	0	BHI (Glu-)	BHI (Glu-)_B. breve	-1.1549
B. breve2	R3	P4	BHI (Glu-)	72	-2.70306	01_B. breve	G10	BHI (Glu-)	0.114		H11	0.047	0.067			0.079	0.065	0.043	0.072	0.049	0.064	0.067	0	BHI (Glu-)	BHI (Glu-)_B. breve	-1.17393
B. breve1	R1	P4	BHI (Glu-)	120	-2.6173	01_B. breve	E9	BHI (Glu-)	0.113		H11	0.04	0.073			0.074		0.042	0.064			0.073	0	BHI (Glu-)	BHI (Glu-)_B. breve	-1.13668
B. breve1	R2	P4	BHI (Glu-)	120	-2.73337	01_B. breve	F9	BHI (Glu-)	0.105		H11	0.04	0.065			0.076		0.042	0.068			0.065	0	BHI (Glu-)	BHI (Glu-)_B. breve	-1.18709
B. breve1	R3	P4	BHI (Glu-)	120	-2.74887	01_B. breve	G9	BHI (Glu-)	0.104		H11	0.04	0.064			0.073		0.042	0.062			0.064	0	BHI (Glu-)	BHI (Glu-)_B. breve	-1.19382
B. breve2	R1	P4	BHI (Glu-)	120	-2.7181	01_B. breve	E10	BHI (Glu-)	0.106		H11	0.04	0.066			0.071		0.042	0.058			0.066	0	BHI (Glu-)	BHI (Glu-)_B. breve	-1.18046
B. breve2	R2	P4	BHI (Glu-)	120	-2.70306	01_B. breve	F10	BHI (Glu-)	0.107		H11	0.04	0.067			0.072		0.042	0.06			0.067	0	BHI (Glu-)	BHI (Glu-)_B. breve	-1.17393
B. breve2	R3	P4	BHI (Glu-)	120	-2.95651	01_B. breve	G10	BHI (Glu-)	0.092		H11	0.04	0.052			0.074		0.042	0.064			0.052	0	BHI (Glu-)	BHI (Glu-)_B. breve	-1.284
B. breve2	R1	P4	BHI (Glu-)	168	-2.83022	01_B. breve	E10	BHI (Glu-)	0.102		H11	0.043	0.059			0.072	0.066	0.042	0.06	0.048	0.072	0.059	0	BHI (Glu-)	BHI (Glu-)_B. breve	-1.22915
B. breve2	R3	P4	BHI (Glu-)	168	-2.84731	01_B. breve	G10	BHI (Glu-)	0.101		H11	0.043	0.058			0.074	0.154	0.042	0.064	0.048	0.424	0.058	0	BHI (Glu-)	BHI (Glu-)_B. breve	-1.23657
B. breve2	R2	P4	BHI (Glu-)	168	-2.83022	01_B. breve	F10	BHI (Glu-)	0.102		H11	0.043	0.059			0.072	0.064	0.042	0.06	0.048	0.064	0.059	0	BHI (Glu-)	BHI (Glu-)_B. breve	-1.22915
B. breve1	R3	P4	BHI (Glu-)	168	-2.78062	01_B. breve	G9	BHI (Glu-)	0.105		H11	0.043	0.062			0.077	0.058	0.042	0.07	0.048	0.04	0.062	0	BHI (Glu-)	BHI (Glu-)_B. breve	-1.20761
B. breve1	R1	P4	BHI (Glu-)	168	-2.74887	01_B. breve	E9	BHI (Glu-)	0.107		H11	0.043	0.064			0.074	0.068	0.042	0.064	0.048	0.08	0.064	0	BHI (Glu-)	BHI (Glu-)_B. breve	-1.19382
B. breve1	R2	P4	BHI (Glu-)	168	-2.78062	01_B. breve	F9	BHI (Glu-)	0.105		H11	0.043	0.062			0.074	0.066	0.042	0.064	0.048	0.072	0.062	0	BHI (Glu-)	BHI (Glu-)_B. breve	-1.20761
B.breve2 + R.gnavus2 Coculture	R3	P4	BHI (Glu-)	0	-4.60517	03_CoCulture	G8	BHI (Glu-)	0.121		H11	0.042	0.01	0.273	0.01							0.01	0	BHI (Glu-)	BHI (Glu-)_CoCulture	-2
B.breve2 + R.gnavus2 Coculture	R2	P4	BHI (Glu-)	0	-4.60517	03_CoCulture	F8	BHI (Glu-)	0.099		H11	0.042	0.01	0.273	0.01							0.01	0	BHI (Glu-)	BHI (Glu-)_CoCulture	-2
B.breve2 + R.gnavus2 Coculture	R1	P4	BHI (Glu-)	0	-4.60517	03_CoCulture	E8	BHI (Glu-)	0.101		H11	0.042	0.01	0.273	0.01							0.01	0	BHI (Glu-)	BHI (Glu-)_CoCulture	-2
B. breve1 + R.gnavus1 Coculture	R3	P4	BHI (Glu-)	0	-4.60517	03_CoCulture	G7	BHI (Glu-)	0.115		H11	0.042	0.01	0.273	0.01							0.01	0	BHI (Glu-)	BHI (Glu-)_CoCulture	-2
B. breve1 + R.gnavus1 Coculture	R2	P4	BHI (Glu-)	0	-4.60517	03_CoCulture	F7	BHI (Glu-)	0.124		H11	0.042	0.01	0.273	0.01							0.01	0	BHI (Glu-)	BHI (Glu-)_CoCulture	-2
B. breve1 + R.gnavus1 Coculture	R1	P4	BHI (Glu-)	0	-4.60517	03_CoCulture	E7	BHI (Glu-)	0.117		H11	0.042	0.01	0.273	0.01							0.01	0	BHI (Glu-)	BHI (Glu-)_CoCulture	-2
B.breve2 + R.gnavus2 Coculture	R3	P4	BHI (Glu-)	24	-2.53831	03_CoCulture	G8	BHI (Glu-)	0.121		H11	0.042	0.079	0.273	0.079							0.079	0	BHI (Glu-)	BHI (Glu-)_CoCulture	-1.10237
B.breve2 + R.gnavus2 Coculture	R2	P4	BHI (Glu-)	24	-2.8647	03_CoCulture	F8	BHI (Glu-)	0.099		H11	0.042	0.057	0.273	0.057							0.057	0	BHI (Glu-)	BHI (Glu-)_CoCulture	-1.24413
B.breve2 + R.gnavus2 Coculture	R1	P4	BHI (Glu-)	24	-2.83022	03_CoCulture	E8	BHI (Glu-)	0.101		H11	0.042	0.059	0.273	0.059							0.059	0	BHI (Glu-)	BHI (Glu-)_CoCulture	-1.22915
B. breve1 + R.gnavus1 Coculture	R3	P4	BHI (Glu-)	24	-2.6173	03_CoCulture	G7	BHI (Glu-)	0.115		H11	0.042	0.073	0.273	0.073							0.073	0	BHI (Glu-)	BHI (Glu-)_CoCulture	-1.13668
B. breve1 + R.gnavus1 Coculture	R2	P4	BHI (Glu-)	24	-2.50104	03_CoCulture	F7	BHI (Glu-)	0.124		H11	0.042	0.082	0.273	0.082							0.082	0	BHI (Glu-)	BHI (Glu-)_CoCulture	-1.08619
B. breve1 + R.gnavus1 Coculture	R1	P4	BHI (Glu-)	24	-2.59027	03_CoCulture	E7	BHI (Glu-)	0.117		H11	0.042	0.075	0.273	0.075							0.075	0	BHI (Glu-)	BHI (Glu-)_CoCulture	-1.12494
B. breve1 + R.gnavus1 Coculture	R1	P4	BHI (Glu-)	55	-2.55105	03_CoCulture	E7	BHI (Glu-)	0.122		H11	0.044	0.078	0.043	0.078							0.078	0	BHI (Glu-)	BHI (Glu-)_CoCulture	-1.10791
B. breve1 + R.gnavus1 Coculture	R2	P4	BHI (Glu-)	55	-2.57702	03_CoCulture	F7	BHI (Glu-)	0.12		H11	0.044	0.076	0.043	0.076							0.076	0	BHI (Glu-)	BHI (Glu-)_CoCulture	-1.11919
B. breve1 + R.gnavus1 Coculture	R3	P4	BHI (Glu-)	55	-2.51331	03_CoCulture	G7	BHI (Glu-)	0.125		H11	0.044	0.081	0.043	0.081							0.081	0	BHI (Glu-)	BHI (Glu-)_CoCulture	-1.09151
B.breve2 + R.gnavus2 Coculture	R1	P4	BHI (Glu-)	55	-2.74887	03_CoCulture	E8	BHI (Glu-)	0.108		H11	0.044	0.064	0.043	0.064							0.064	0	BHI (Glu-)	BHI (Glu-)_CoCulture	-1.19382
B.breve2 + R.gnavus2 Coculture	R2	P4	BHI (Glu-)	55	-2.53831	03_CoCulture	F8	BHI (Glu-)	0.123		H11	0.044	0.079	0.043	0.079							0.079	0	BHI (Glu-)	BHI (Glu-)_CoCulture	-1.10237
B.breve2 + R.gnavus2 Coculture	R3	P4	BHI (Glu-)	55	-2.55105	03_CoCulture	G8	BHI (Glu-)	0.122		H11	0.044	0.078	0.043	0.078							0.078	0	BHI (Glu-)	BHI (Glu-)_CoCulture	-1.10791
B. breve1 + R.gnavus1 Coculture	R3	P4	BHI (Glu-)	72	-2.65926	03_CoCulture	G7	BHI (Glu-)	0.117		H11	0.047	0.07			0.081	0.064	0.043	0.076	0.049	0.06	0.07	0	BHI (Glu-)	BHI (Glu-)_CoCulture	-1.1549
B.breve2 + R.gnavus2 Coculture	R1	P4	BHI (Glu-)	72	-2.7181	03_CoCulture	E8	BHI (Glu-)	0.113		H11	0.047	0.066			0.078	0.067	0.043	0.07	0.049	0.072	0.066	0	BHI (Glu-)	BHI (Glu-)_CoCulture	-1.18046
B.breve2 + R.gnavus2 Coculture	R2	P4	BHI (Glu-)	72	-2.53831	03_CoCulture	F8	BHI (Glu-)	0.126		H11	0.047	0.079			0.093	0.071	0.043	0.1	0.049	0.088	0.079	0	BHI (Glu-)	BHI (Glu-)_CoCulture	-1.10237
B.breve2 + R.gnavus2 Coculture	R3	P4	BHI (Glu-)	72	-2.63109	03_CoCulture	G8	BHI (Glu-)	0.119		H11	0.047	0.072			0.078	0.067	0.043	0.07	0.049	0.072	0.072	0	BHI (Glu-)	BHI (Glu-)_CoCulture	-1.14267
B. breve1 + R.gnavus1 Coculture	R1	P4	BHI (Glu-)	72	-2.78062	03_CoCulture	E7	BHI (Glu-)	0.109		H11	0.047	0.062			0.08	0.067	0.043	0.074	0.049	0.072	0.062	0	BHI (Glu-)	BHI (Glu-)_CoCulture	-1.20761
B. breve1 + R.gnavus1 Coculture	R2	P4	BHI (Glu-)	72	-1.88387	03_CoCulture	F7	BHI (Glu-)	0.199		H11	0.047	0.152			0.081	0.06	0.043	0.076	0.049	0.044	0.152	0	BHI (Glu-)	BHI (Glu-)_CoCulture	-0.818156
B. breve1 + R.gnavus1 Coculture	R3	P4	BHI (Glu-)	120	-1.97328	03_CoCulture	G7	BHI (Glu-)	0.179		H11	0.04	0.139			0.076		0.042	0.068			0.139	0	BHI (Glu-)	BHI (Glu-)_CoCulture	-0.856985
B.breve2 + R.gnavus2 Coculture	R2	P4	BHI (Glu-)	120	-2.55105	03_CoCulture	F8	BHI (Glu-)	0.118		H11	0.04	0.078			0.079		0.042	0.074			0.078	0	BHI (Glu-)	BHI (Glu-)_CoCulture	-1.10791
B.breve2 + R.gnavus2 Coculture	R3	P4	BHI (Glu-)	120	-2.65926	03_CoCulture	G8	BHI (Glu-)	0.11		H11	0.04	0.07			0.075		0.042	0.066			0.07	0	BHI (Glu-)	BHI (Glu-)_CoCulture	-1.1549
B. breve1 + R.gnavus1 Coculture	R2	P4	BHI (Glu-)	120	-2.57702	03_CoCulture	F7	BHI (Glu-)	0.116		H11	0.04	0.076			0.075		0.042	0.066			0.076	0	BHI (Glu-)	BHI (Glu-)_CoCulture	-1.11919
B. breve1 + R.gnavus1 Coculture	R1	P4	BHI (Glu-)	120	-2.78062	03_CoCulture	E7	BHI (Glu-)	0.102		H11	0.04	0.062			0.07		0.042	0.056			0.062	0	BHI (Glu-)	BHI (Glu-)_CoCulture	-1.20761
B.breve2 + R.gnavus2 Coculture	R1	P4	BHI (Glu-)	120	-2.57702	03_CoCulture	E8	BHI (Glu-)	0.116		H11	0.04	0.076			0.075		0.042	0.066			0.076	0	BHI (Glu-)	BHI (Glu-)_CoCulture	-1.11919
B.breve2 + R.gnavus2 Coculture	R3	P4	BHI (Glu-)	168	-2.67365	03_CoCulture	G8	BHI (Glu-)	0.112		H11	0.043	0.069			0.075	0.072	0.042	0.066	0.048	0.096	0.069	0	BHI (Glu-)	BHI (Glu-)_CoCulture	-1.16115
B.breve2 + R.gnavus2 Coculture	R2	P4	BHI (Glu-)	168	-2.67365	03_CoCulture	F8	BHI (Glu-)	0.112		H11	0.043	0.069			0.077	0.068	0.042	0.07	0.048	0.08	0.069	0	BHI (Glu-)	BHI (Glu-)_CoCulture	-1.16115
B.breve2 + R.gnavus2 Coculture	R1	P4	BHI (Glu-)	168	-2.68825	03_CoCulture	E8	BHI (Glu-)	0.111		H11	0.043	0.068			0.076	0.068	0.042	0.068	0.048	0.08	0.068	0	BHI (Glu-)	BHI (Glu-)_CoCulture	-1.16749
B. breve1 + R.gnavus1 Coculture	R3	P4	BHI (Glu-)	168	-2.6173	03_CoCulture	G7	BHI (Glu-)	0.116		H11	0.043	0.073			0.075	0.066	0.042	0.066	0.048	0.072	0.073	0	BHI (Glu-)	BHI (Glu-)_CoCulture	-1.13668
B. breve1 + R.gnavus1 Coculture	R2	P4	BHI (Glu-)	168	-2.81341	03_CoCulture	F7	BHI (Glu-)	0.103		H11	0.043	0.06			0.074	0.076	0.042	0.064	0.048	0.112	0.06	0	BHI (Glu-)	BHI (Glu-)_CoCulture	-1.22185
B. breve1 + R.gnavus1 Coculture	R1	P4	BHI (Glu-)	168	-2.97593	03_CoCulture	E7	BHI (Glu-)	0.094		H11	0.043	0.051			0.07	0.063	0.042	0.056	0.048	0.06	0.051	0	BHI (Glu-)	BHI (Glu-)_CoCulture	-1.29243
NC	NC	P4	BHI (Glu-)	0	#NAME?	03_NC	H12	BHI (Glu-)	0.05		H11	0.042	0	0.273	0							0	0	BHI (Glu-)	BHI (Glu-)_NC	#NAME?
NC Coculture	NC	P4	BHI (Glu-)	0	#NAME?	03_NC	H7	BHI (Glu-)	0.051		H11	0.042	0	0.273	0							0	0	BHI (Glu-)	BHI (Glu-)_NC	#NAME?
NC	NC	P4	BHI (Glu-)	24	-4.82831	03_NC	H12	BHI (Glu-)	0.05		H11	0.042	0.008	0.273	0.008							0.008	0	BHI (Glu-)	BHI (Glu-)_NC	-2.09691
NC Coculture	NC	P4	BHI (Glu-)	24	-4.71053	03_NC	H7	BHI (Glu-)	0.051		H11	0.042	0.009	0.273	0.009							0.009	0	BHI (Glu-)	BHI (Glu-)_NC	-2.04576
NC	NC	P4	BHI (Glu-)	55	-3.10109	03_NC	H12	BHI (Glu-)	0.089		H11	0.044	0.045	0.043	0.045							0.045	0	BHI (Glu-)	BHI (Glu-)_NC	-1.34679
NC Coculture	NC	P4	BHI (Glu-)	55	-3.77226	03_NC	H7	BHI (Glu-)	0.067		H11	0.044	0.023	0.043	0.023							0.023	0	BHI (Glu-)	BHI (Glu-)_NC	-1.63827
NC	NC	P4	BHI (Glu-)	72	-2.84731	03_NC	H12	BHI (Glu-)	0.105		H11	0.047	0.058			0.072	0.067	0.043	0.058	0.049	0.072	0.058	0	BHI (Glu-)	BHI (Glu-)_NC	-1.23657
NC Coculture	NC	P4	BHI (Glu-)	72	-3.61192	03_NC	H7	BHI (Glu-)	0.074		H11	0.047	0.027			0.135	0.148	0.043	0.184	0.049	0.396	0.027	0	BHI (Glu-)	BHI (Glu-)_NC	-1.56864
NC	NC	P4	BHI (Glu-)	120	-2.84731	03_NC	H12	BHI (Glu-)	0.098		H11	0.04	0.058			0.067		0.042	0.05			0.058	0	BHI (Glu-)	BHI (Glu-)_NC	-1.23657
NC Coculture	NC	P4	BHI (Glu-)	120	-2.45341	03_NC	H7	BHI (Glu-)	0.126		H11	0.04	0.086			0.075		0.042	0.066			0.086	0	BHI (Glu-)	BHI (Glu-)_NC	-1.0655
NC Coculture	NC	P4	BHI (Glu-)	168	-2.76462	03_NC	H7	BHI (Glu-)	0.106		H11	0.043	0.063			0.076	0.065	0.042	0.068	0.048	0.068	0.063	0	BHI (Glu-)	BHI (Glu-)_NC	-1.20066
NC	NC	P4	BHI (Glu-)	168	-2.93746	03_NC	H12	BHI (Glu-)	0.096		H11	0.043	0.053			0.067	0.069	0.042	0.05	0.048	0.084	0.053	0	BHI (Glu-)	BHI (Glu-)_NC	-1.27572
R.gnavus1	R1	P4	BHI (Glu-)	0	-4.60517	02_R.gnavus	E11	BHI (Glu-)	0.127		H11	0.042	0.01	0.273	0.01							0.01	0	BHI (Glu-)	BHI (Glu-)_R.gnavus	-2
R.gnavus1	R2	P4	BHI (Glu-)	0	-4.60517	02_R.gnavus	F11	BHI (Glu-)	0.128		H11	0.042	0.01	0.273	0.01							0.01	0	BHI (Glu-)	BHI (Glu-)_R.gnavus	-2
R.gnavus1	R3	P4	BHI (Glu-)	0	-4.60517	02_R.gnavus	G11	BHI (Glu-)	0.405		H11	0.042	0.01	0.273	0.01							0.01	0	BHI (Glu-)	BHI (Glu-)_R.gnavus	-2
R.gnavus2	R1	P4	BHI (Glu-)	0	-4.60517	02_R.gnavus	E12	BHI (Glu-)	0.106		H11	0.042	0.01	0.273	0.01							0.01	0	BHI (Glu-)	BHI (Glu-)_R.gnavus	-2
R.gnavus2	R2	P4	BHI (Glu-)	0	-4.60517	02_R.gnavus	F12	BHI (Glu-)	0.117		H11	0.042	0.01	0.273	0.01							0.01	0	BHI (Glu-)	BHI (Glu-)_R.gnavus	-2
R.gnavus2	R2	P4	BHI (Glu-)	0	-4.60517	02_R.gnavus	G12	BHI (Glu-)	0.122		H11	0.042	0.01	0.273	0.01							0.01	0	BHI (Glu-)	BHI (Glu-)_R.gnavus	-2
R.gnavus2	R2	P4	BHI (Glu-)	24	-2.52573	02_R.gnavus	G12	BHI (Glu-)	0.122		H11	0.042	0.08	0.273	0.08							0.08	0	BHI (Glu-)	BHI (Glu-)_R.gnavus	-1.09691
R.gnavus2	R2	P4	BHI (Glu-)	24	-2.59027	02_R.gnavus	F12	BHI (Glu-)	0.117		H11	0.042	0.075	0.273	0.075							0.075	0	BHI (Glu-)	BHI (Glu-)_R.gnavus	-1.12494
R.gnavus2	R1	P4	BHI (Glu-)	24	-2.74887	02_R.gnavus	E12	BHI (Glu-)	0.106		H11	0.042	0.064	0.273	0.064							0.064	0	BHI (Glu-)	BHI (Glu-)_R.gnavus	-1.19382
R.gnavus1	R1	P4	BHI (Glu-)	24	-2.4651	02_R.gnavus	E11	BHI (Glu-)	0.127		H11	0.042	0.085	0.273	0.085							0.085	0	BHI (Glu-)	BHI (Glu-)_R.gnavus	-1.07058
R.gnavus1	R2	P4	BHI (Glu-)	24	-2.45341	02_R.gnavus	F11	BHI (Glu-)	0.128		H11	0.042	0.086	0.273	0.086							0.086	0	BHI (Glu-)	BHI (Glu-)_R.gnavus	-1.0655
R.gnavus1	R3	P4	BHI (Glu-)	24	-1.01335	02_R.gnavus	G11	BHI (Glu-)	0.405		H11	0.042	0.363	0.273	0.363							0.363	0	BHI (Glu-)	BHI (Glu-)_R.gnavus	-0.440093
R.gnavus2	R2	P4	BHI (Glu-)	55	-2.56395	02_R.gnavus	G12	BHI (Glu-)	0.121		H11	0.044	0.077	0.043	0.077							0.077	0	BHI (Glu-)	BHI (Glu-)_R.gnavus	-1.11351
R.gnavus1	R1	P4	BHI (Glu-)	55	-2.70306	02_R.gnavus	E11	BHI (Glu-)	0.111		H11	0.044	0.067	0.043	0.067							0.067	0	BHI (Glu-)	BHI (Glu-)_R.gnavus	-1.17393
R.gnavus1	R2	P4	BHI (Glu-)	55	-2.56395	02_R.gnavus	F11	BHI (Glu-)	0.121		H11	0.044	0.077	0.043	0.077							0.077	0	BHI (Glu-)	BHI (Glu-)_R.gnavus	-1.11351
R.gnavus1	R3	P4	BHI (Glu-)	55	-2.51331	02_R.gnavus	G11	BHI (Glu-)	0.125		H11	0.044	0.081	0.043	0.081							0.081	0	BHI (Glu-)	BHI (Glu-)_R.gnavus	-1.09151
R.gnavus2	R1	P4	BHI (Glu-)	55	-2.64508	02_R.gnavus	E12	BHI (Glu-)	0.115		H11	0.044	0.071	0.043	0.071							0.071	0	BHI (Glu-)	BHI (Glu-)_R.gnavus	-1.14874
R.gnavus2	R2	P4	BHI (Glu-)	55	-2.59027	02_R.gnavus	F12	BHI (Glu-)	0.119		H11	0.044	0.075	0.043	0.075							0.075	0	BHI (Glu-)	BHI (Glu-)_R.gnavus	-1.12494
R.gnavus1	R1	P4	BHI (Glu-)	72	-2.68825	02_R.gnavus	E11	BHI (Glu-)	0.115		H11	0.047	0.068			0.077	0.068	0.043	0.068	0.049	0.076	0.068	0	BHI (Glu-)	BHI (Glu-)_R.gnavus	-1.16749
R.gnavus1	R2	P4	BHI (Glu-)	72	-2.64508	02_R.gnavus	F11	BHI (Glu-)	0.118		H11	0.047	0.071			0.078	0.071	0.043	0.07	0.049	0.088	0.071	0	BHI (Glu-)	BHI (Glu-)_R.gnavus	-1.14874
R.gnavus1	R3	P4	BHI (Glu-)	72	-2.68825	02_R.gnavus	G11	BHI (Glu-)	0.121		H11	0.047	0.074			1.25	0.066	0.043	2.414	0.049	0.068	0.068	0	BHI (Glu-)	BHI (Glu-)_R.gnavus	-1.16749
R.gnavus2	R1	P4	BHI (Glu-)	72	-2.65926	02_R.gnavus	E12	BHI (Glu-)	0.117		H11	0.047	0.07			0.078	0.066	0.043	0.07	0.049	0.068	0.07	0	BHI (Glu-)	BHI (Glu-)_R.gnavus	-1.1549
R.gnavus2	R2	P4	BHI (Glu-)	72	-2.67365	02_R.gnavus	F12	BHI (Glu-)	0.116		H11	0.047	0.069			0.077	0.064	0.043	0.068	0.049	0.06	0.069	0	BHI (Glu-)	BHI (Glu-)_R.gnavus	-1.16115
R.gnavus2	R2	P4	BHI (Glu-)	72	-1.85151	02_R.gnavus	G12	BHI (Glu-)	0.204		H11	0.047	0.157			0.448	0.066	0.043	0.81	0.049	0.068	0.157	0	BHI (Glu-)	BHI (Glu-)_R.gnavus	-0.8041
R.gnavus2	R2	P4	BHI (Glu-)	120	-2.68825	02_R.gnavus	G12	BHI (Glu-)	0.108		H11	0.04	0.068			0.073		0.042	0.062			0.068	0	BHI (Glu-)	BHI (Glu-)_R.gnavus	-1.16749
R.gnavus2	R2	P4	BHI (Glu-)	120	-2.7181	02_R.gnavus	F12	BHI (Glu-)	0.106		H11	0.04	0.066			0.072		0.042	0.06			0.066	0	BHI (Glu-)	BHI (Glu-)_R.gnavus	-1.18046
R.gnavus2	R1	P4	BHI (Glu-)	120	-2.76462	02_R.gnavus	E12	BHI (Glu-)	0.103		H11	0.04	0.063			0.071		0.042	0.058			0.063	0	BHI (Glu-)	BHI (Glu-)_R.gnavus	-1.20066
R.gnavus1	R3	P4	BHI (Glu-)	120	-2.04794	02_R.gnavus	G11	BHI (Glu-)	0.169		H11	0.04	0.129			0.074		0.042	0.064			0.129	0	BHI (Glu-)	BHI (Glu-)_R.gnavus	-0.88941
R.gnavus1	R2	P4	BHI (Glu-)	120	-2.70306	02_R.gnavus	F11	BHI (Glu-)	0.107		H11	0.04	0.067			0.072		0.042	0.06			0.067	0	BHI (Glu-)	BHI (Glu-)_R.gnavus	-1.17393
R.gnavus1	R1	P4	BHI (Glu-)	120	-2.7181	02_R.gnavus	E11	BHI (Glu-)	0.106		H11	0.04	0.066			0.073		0.042	0.062			0.066	0	BHI (Glu-)	BHI (Glu-)_R.gnavus	-1.18046
R.gnavus2	R2	P4	BHI (Glu-)	168	-2.83022	02_R.gnavus	G12	BHI (Glu-)	0.102		H11	0.043	0.059			0.071	0.066	0.042	0.058	0.048	0.072	0.059	0	BHI (Glu-)	BHI (Glu-)_R.gnavus	-1.22915
R.gnavus1	R2	P4	BHI (Glu-)	168	-2.79688	02_R.gnavus	F11	BHI (Glu-)	0.104		H11	0.043	0.061			0.07	0.062	0.042	0.056	0.048	0.056	0.061	0	BHI (Glu-)	BHI (Glu-)_R.gnavus	-1.21467
R.gnavus1	R3	P4	BHI (Glu-)	168	-2.8647	02_R.gnavus	G11	BHI (Glu-)	0.1		H11	0.043	0.057			0.07	0.063	0.042	0.056	0.048	0.06	0.057	0	BHI (Glu-)	BHI (Glu-)_R.gnavus	-1.24413
R.gnavus2	R1	P4	BHI (Glu-)	168	-2.81341	02_R.gnavus	E12	BHI (Glu-)	0.103		H11	0.043	0.06			0.071	0.062	0.042	0.058	0.048	0.056	0.06	0	BHI (Glu-)	BHI (Glu-)_R.gnavus	-1.22185
R.gnavus2	R2	P4	BHI (Glu-)	168	-2.79688	02_R.gnavus	F12	BHI (Glu-)	0.104		H11	0.043	0.061			0.07	0.063	0.042	0.056	0.048	0.06	0.061	0	BHI (Glu-)	BHI (Glu-)_R.gnavus	-1.21467
R.gnavus1	R1	P4	BHI (Glu-)	168	-2.79688	02_R.gnavus	E11	BHI (Glu-)	0.104		H11	0.043	0.061			0.072	0.064	0.042	0.06	0.048	0.064	0.061	0	BHI (Glu-)	BHI (Glu-)_R.gnavus	-1.21467

## Sheet: Figure 4 pt2 stacked bar chart
Fig. 4 pt2 stacked bar chart
Sample	condition	growth_time	species	Relative_abundance
BHI (Glu-) + 10g/L 2'FL_h24	BHI (Glu-) + 10g/L 2'FL	24	Bbreve_16s_region	70.98
BHI (Glu-) + 10g/L 2'FL_h24	BHI (Glu-) + 10g/L 2'FL	24	Rgnavus_16s_region	28.95
BHI (Glu-) + 10g/L 2'FL_h72	BHI (Glu-) + 10g/L 2'FL	72	Bbreve_16s_region	90.55
BHI (Glu-) + 10g/L 2'FL_h72	BHI (Glu-) + 10g/L 2'FL	72	Rgnavus_16s_region	9.49
BHI (Glu-) + 10g/L 2'FL_h168	BHI (Glu-) + 10g/L 2'FL	168	Bbreve_16s_region	88.51
BHI (Glu-) + 10g/L 2'FL_h168	BHI (Glu-) + 10g/L 2'FL	168	Rgnavus_16s_region	11.46
BHI (Glu-) + 10g/L Fucose_h24	BHI (Glu-) + 10g/L Fucose	24	Bbreve_16s_region	38.65
BHI (Glu-) + 10g/L Fucose_h24	BHI (Glu-) + 10g/L Fucose	24	Rgnavus_16s_region	61.3
BHI (Glu-) + 10g/L Fucose_h72	BHI (Glu-) + 10g/L Fucose	72	Bbreve_16s_region	20.55
BHI (Glu-) + 10g/L Fucose_h72	BHI (Glu-) + 10g/L Fucose	72	Rgnavus_16s_region	79.49
BHI (Glu-) + 10g/L Fucose_h168	BHI (Glu-) + 10g/L Fucose	168	Bbreve_16s_region	26.65
BHI (Glu-) + 10g/L Fucose_h168	BHI (Glu-) + 10g/L Fucose	168	Rgnavus_16s_region	73.28
BHI (Glu-) + 10g/L Lactose_h24	BHI (Glu-) + 10g/L Lactose	24	Bbreve_16s_region	84.81
BHI (Glu-) + 10g/L Lactose_h24	BHI (Glu-) + 10g/L Lactose	24	Rgnavus_16s_region	15.14
BHI (Glu-) + 10g/L Lactose_h72	BHI (Glu-) + 10g/L Lactose	72	Bbreve_16s_region	89.98
BHI (Glu-) + 10g/L Lactose_h72	BHI (Glu-) + 10g/L Lactose	72	Rgnavus_16s_region	9.99
BHI (Glu-) + 10g/L Lactose_h168	BHI (Glu-) + 10g/L Lactose	168	Bbreve_16s_region	96.35
BHI (Glu-) + 10g/L Lactose_h168	BHI (Glu-) + 10g/L Lactose	168	Rgnavus_16s_region	3.68

## Sheet: Figure 5
Fig. 5
infant ID	infant_sample	Sample	replicates	conditions	growth_time	species	Relative_abundance	length	organism_name	phylum	class	order	family	genus
I69	PT-1	PT-1 enrichment overnight	/	PT-1 enrichment overnight	overnight	Enterobacter hormaechei	17.02	4720109	Enterobacter_hormaechei_dasL3_069_051G1_maxbin2.maxbin.004.fasta.fa	Proteobacteria	Gammaproteobacteria	Enterobacterales	Enterobacteriaceae	Enterobacter
I69	PT-1	PT-1 enrichment overnight	/	PT-1 enrichment overnight	overnight	Proteus mirabilis	4.43	3808607	Proteus_mirabilis_dasL2_041_071G1_metabat.metabat.11.fa.fa	Proteobacteria	Gammaproteobacteria	Enterobacterales	Morganellaceae	Proteus
I69	PT-1	PT-1 enrichment overnight	/	PT-1 enrichment overnight	overnight	Proteus mirabilis	16.07	3785874	Proteus_mirabilis_dasL3_069_061G1_metabat.metabat.21.fa.fa	Proteobacteria	Gammaproteobacteria	Enterobacterales	Morganellaceae	Proteus
I69	PT-1	PT-1 enrichment overnight	/	PT-1 enrichment overnight	overnight	Bifidobacterium breve	1.05	2305082	Bifidobacterium_breve_dasL3_069_073G1_concoct_3.fa	Actinobacteria	Actinobacteria	Bifidobacteriales	Bifidobacteriaceae	Bifidobacterium
I69	PT-1	PT-1 enrichment overnight	/	PT-1 enrichment overnight	overnight	Escherichia coli	51.79	5006410	Escherichia_coli_EXP21-MG1-11_S11_maxbin2_CURATED.maxbin.001.fasta.fa	Proteobacteria	Gammaproteobacteria	Enterobacterales	Enterobacteriaceae	Escherichia
I69	PT-1	PT-1 enrichment overnight	/	PT-1 enrichment overnight	overnight	Clostridioides difficile	3.17	4162756	Clostridioides_difficile_dasL3_069_000G1_maxbin2.maxbin.053.fasta.fa	Firmicutes	Clostridia	Clostridiales	Peptostreptococcaceae	Clostridioides
I69	PT-1	PT-1 enrichment overnight	/	PT-1 enrichment overnight	overnight	Klebsiella sp. OBRC7	1.44	5674883	Klebsiella_sp._OBRC7_dasL2_037_016G1_concoct_2.fa	Proteobacteria	Gammaproteobacteria	Enterobacterales	Enterobacteriaceae	Klebsiella
I69	PT-1	PT-1 enrichment overnight	/	PT-1 enrichment overnight	overnight	Klebsiella oxytoca	5.03	5844951	Klebsiella_oxytoca_dasL3_128_029G1_maxbin2.maxbin.002.fasta.fa	Proteobacteria	Gammaproteobacteria	Enterobacterales	Enterobacteriaceae	Klebsiella
I69	PT-1	PT-1 enrichment + R. gnavus	R1	1BHI+0.4% mucin+0.3% 2'FL	1 passage	Proteus mirabilis	4.7	3785874	Proteus_mirabilis_dasL3_069_061G1_metabat.metabat.21.fa.fa	Proteobacteria	Gammaproteobacteria	Enterobacterales	Morganellaceae	Proteus
I69	PT-1	PT-1 enrichment + R. gnavus	R1	1BHI+0.4% mucin+0.3% 2'FL	1 passage	Clostridioides difficile	0.16	4162756	Clostridioides_difficile_dasL3_069_000G1_maxbin2.maxbin.053.fasta.fa	Firmicutes	Clostridia	Clostridiales	Peptostreptococcaceae	Clostridioides
I69	PT-1	PT-1 enrichment + R. gnavus	R1	1BHI+0.4% mucin+0.3% 2'FL	1 passage	Bifidobacterium breve	55.11	2305082	Bifidobacterium_breve_dasL3_069_073G1_concoct_3.fa	Actinobacteria	Actinobacteria	Bifidobacteriales	Bifidobacteriaceae	Bifidobacterium
I69	PT-1	PT-1 enrichment + R. gnavus	R1	1BHI+0.4% mucin+0.3% 2'FL	1 passage	Escherichia coli	38.26	5006410	Escherichia_coli_EXP21-MG1-11_S11_maxbin2_CURATED.maxbin.001.fasta.fa	Proteobacteria	Gammaproteobacteria	Enterobacterales	Enterobacteriaceae	Escherichia
I69	PT-1	PT-1 enrichment + R. gnavus	R1	1BHI+0.4% mucin+0.3% 2'FL	1 passage	Proteus mirabilis	1.26	3808607	Proteus_mirabilis_dasL2_041_071G1_metabat.metabat.11.fa.fa	Proteobacteria	Gammaproteobacteria	Enterobacterales	Morganellaceae	Proteus
I69	PT-1	PT-1 enrichment + R. gnavus	R1	1BHI+0.4% mucin+0.3% 2'FL	1 passage	Ruminococcus gnavus	0.5	2633562	Ruminococcus_gnavus_dasL2_031_061G1_concoct_16.fa	Firmicutes	Clostridia	Lachnospirales	Lachnospiraceae	Ruminococcus
I69	PT-1	PT-1 enrichment + R. gnavus	R2	1BHI+0.4% mucin+0.3% 2'FL	1 passage	Proteus mirabilis	3.68	3785874	Proteus_mirabilis_dasL3_069_061G1_metabat.metabat.21.fa.fa	Proteobacteria	Gammaproteobacteria	Enterobacterales	Morganellaceae	Proteus
I69	PT-1	PT-1 enrichment + R. gnavus	R2	1BHI+0.4% mucin+0.3% 2'FL	1 passage	Bifidobacterium breve	57.9	2305082	Bifidobacterium_breve_dasL3_069_073G1_concoct_3.fa	Actinobacteria	Actinobacteria	Bifidobacteriales	Bifidobacteriaceae	Bifidobacterium
I69	PT-1	PT-1 enrichment + R. gnavus	R2	1BHI+0.4% mucin+0.3% 2'FL	1 passage	Proteus mirabilis	0.95	3808607	Proteus_mirabilis_dasL2_041_071G1_metabat.metabat.11.fa.fa	Proteobacteria	Gammaproteobacteria	Enterobacterales	Morganellaceae	Proteus
I69	PT-1	PT-1 enrichment + R. gnavus	R2	1BHI+0.4% mucin+0.3% 2'FL	1 passage	Escherichia coli	36.69	5006410	Escherichia_coli_EXP21-MG1-11_S11_maxbin2_CURATED.maxbin.001.fasta.fa	Proteobacteria	Gammaproteobacteria	Enterobacterales	Enterobacteriaceae	Escherichia
I69	PT-1	PT-1 enrichment + R. gnavus	R2	1BHI+0.4% mucin+0.3% 2'FL	1 passage	Ruminococcus gnavus	0.78	2633562	Ruminococcus_gnavus_dasL2_031_061G1_concoct_16.fa	Firmicutes	Clostridia	Lachnospirales	Lachnospiraceae	Ruminococcus
I69	PT-1	PT-1 enrichment + R. gnavus	R3	1BHI+0.4% mucin+0.3% 2'FL	1 passage	Bifidobacterium breve	55.23	2305082	Bifidobacterium_breve_dasL3_069_073G1_concoct_3.fa	Actinobacteria	Actinobacteria	Bifidobacteriales	Bifidobacteriaceae	Bifidobacterium
I69	PT-1	PT-1 enrichment + R. gnavus	R3	1BHI+0.4% mucin+0.3% 2'FL	1 passage	Proteus mirabilis	5.18	3785874	Proteus_mirabilis_dasL3_069_061G1_metabat.metabat.21.fa.fa	Proteobacteria	Gammaproteobacteria	Enterobacterales	Morganellaceae	Proteus
I69	PT-1	PT-1 enrichment + R. gnavus	R3	1BHI+0.4% mucin+0.3% 2'FL	1 passage	Proteus mirabilis	1.52	3808607	Proteus_mirabilis_dasL2_041_071G1_metabat.metabat.11.fa.fa	Proteobacteria	Gammaproteobacteria	Enterobacterales	Morganellaceae	Proteus
I69	PT-1	PT-1 enrichment + R. gnavus	R3	1BHI+0.4% mucin+0.3% 2'FL	1 passage	Clostridioides difficile	0.32	4162756	Clostridioides_difficile_dasL3_069_000G1_maxbin2.maxbin.053.fasta.fa	Firmicutes	Clostridia	Clostridiales	Peptostreptococcaceae	Clostridioides
I69	PT-1	PT-1 enrichment + R. gnavus	R3	1BHI+0.4% mucin+0.3% 2'FL	1 passage	Escherichia coli	36.41	5006410	Escherichia_coli_EXP21-MG1-11_S11_maxbin2_CURATED.maxbin.001.fasta.fa	Proteobacteria	Gammaproteobacteria	Enterobacterales	Enterobacteriaceae	Escherichia
I69	PT-1	PT-1 enrichment + R. gnavus	R3	1BHI+0.4% mucin+0.3% 2'FL	1 passage	Ruminococcus gnavus	1.34	2633562	Ruminococcus_gnavus_dasL2_031_061G1_concoct_16.fa	Firmicutes	Clostridia	Lachnospirales	Lachnospiraceae	Ruminococcus
I69	PT-1	PT-1 enrichment only	R1	1BHI+0.4% mucin+0.3% 2'FL	1 passage	Bifidobacterium breve	5.95	2305082	Bifidobacterium_breve_dasL3_069_073G1_concoct_3.fa	Actinobacteria	Actinobacteria	Bifidobacteriales	Bifidobacteriaceae	Bifidobacterium
I69	PT-1	PT-1 enrichment only	R1	1BHI+0.4% mucin+0.3% 2'FL	1 passage	Escherichia coli	57.53	5006410	Escherichia_coli_EXP21-MG1-11_S11_maxbin2_CURATED.maxbin.001.fasta.fa	Proteobacteria	Gammaproteobacteria	Enterobacterales	Enterobacteriaceae	Escherichia
I69	PT-1	PT-1 enrichment only	R1	1BHI+0.4% mucin+0.3% 2'FL	1 passage	Clostridioides difficile	5.98	4162756	Clostridioides_difficile_dasL3_069_000G1_maxbin2.maxbin.053.fasta.fa	Firmicutes	Clostridia	Clostridiales	Peptostreptococcaceae	Clostridioides
I69	PT-1	PT-1 enrichment only	R1	1BHI+0.4% mucin+0.3% 2'FL	1 passage	Proteus mirabilis	15.39	3785874	Proteus_mirabilis_dasL3_069_061G1_metabat.metabat.21.fa.fa	Proteobacteria	Gammaproteobacteria	Enterobacterales	Morganellaceae	Proteus
I69	PT-1	PT-1 enrichment only	R1	1BHI+0.4% mucin+0.3% 2'FL	1 passage	Enterobacter hormaechei	9.97	4720109	Enterobacter_hormaechei_dasL3_069_051G1_maxbin2.maxbin.004.fasta.fa	Proteobacteria	Gammaproteobacteria	Enterobacterales	Enterobacteriaceae	Enterobacter
I69	PT-1	PT-1 enrichment only	R1	1BHI+0.4% mucin+0.3% 2'FL	1 passage	Klebsiella oxytoca	0.85	5844951	Klebsiella_oxytoca_dasL3_128_029G1_maxbin2.maxbin.002.fasta.fa	Proteobacteria	Gammaproteobacteria	Enterobacterales	Enterobacteriaceae	Klebsiella
I69	PT-1	PT-1 enrichment only	R1	1BHI+0.4% mucin+0.3% 2'FL	1 passage	Proteus mirabilis	4.07	3808607	Proteus_mirabilis_dasL2_041_071G1_metabat.metabat.11.fa.fa	Proteobacteria	Gammaproteobacteria	Enterobacterales	Morganellaceae	Proteus
I69	PT-1	PT-1 enrichment only	R1	1BHI+0.4% mucin+0.3% 2'FL	1 passage	Klebsiella sp. OBRC7	0.25	5674883	Klebsiella_sp._OBRC7_dasL2_037_016G1_concoct_2.fa	Proteobacteria	Gammaproteobacteria	Enterobacterales	Enterobacteriaceae	Klebsiella
I69	PT-1	PT-1 enrichment only	R2	1BHI+0.4% mucin+0.3% 2'FL	1 passage	Klebsiella oxytoca	0.83	5844951	Klebsiella_oxytoca_dasL3_128_029G1_maxbin2.maxbin.002.fasta.fa	Proteobacteria	Gammaproteobacteria	Enterobacterales	Enterobacteriaceae	Klebsiella
I69	PT-1	PT-1 enrichment only	R2	1BHI+0.4% mucin+0.3% 2'FL	1 passage	Escherichia coli	57.99	5006410	Escherichia_coli_EXP21-MG1-11_S11_maxbin2_CURATED.maxbin.001.fasta.fa	Proteobacteria	Gammaproteobacteria	Enterobacterales	Enterobacteriaceae	Escherichia
I69	PT-1	PT-1 enrichment only	R2	1BHI+0.4% mucin+0.3% 2'FL	1 passage	Klebsiella sp. OBRC7	0.22	5674883	Klebsiella_sp._OBRC7_dasL2_037_016G1_concoct_2.fa	Proteobacteria	Gammaproteobacteria	Enterobacterales	Enterobacteriaceae	Klebsiella
I69	PT-1	PT-1 enrichment only	R2	1BHI+0.4% mucin+0.3% 2'FL	1 passage	Bifidobacterium breve	5.54	2305082	Bifidobacterium_breve_dasL3_069_073G1_concoct_3.fa	Actinobacteria	Actinobacteria	Bifidobacteriales	Bifidobacteriaceae	Bifidobacterium
I69	PT-1	PT-1 enrichment only	R2	1BHI+0.4% mucin+0.3% 2'FL	1 passage	Proteus mirabilis	15.47	3785874	Proteus_mirabilis_dasL3_069_061G1_metabat.metabat.21.fa.fa	Proteobacteria	Gammaproteobacteria	Enterobacterales	Morganellaceae	Proteus
I69	PT-1	PT-1 enrichment only	R2	1BHI+0.4% mucin+0.3% 2'FL	1 passage	Proteus mirabilis	3.84	3808607	Proteus_mirabilis_dasL2_041_071G1_metabat.metabat.11.fa.fa	Proteobacteria	Gammaproteobacteria	Enterobacterales	Morganellaceae	Proteus
I69	PT-1	PT-1 enrichment only	R2	1BHI+0.4% mucin+0.3% 2'FL	1 passage	Clostridioides difficile	5.56	4162756	Clostridioides_difficile_dasL3_069_000G1_maxbin2.maxbin.053.fasta.fa	Firmicutes	Clostridia	Clostridiales	Peptostreptococcaceae	Clostridioides
I69	PT-1	PT-1 enrichment only	R2	1BHI+0.4% mucin+0.3% 2'FL	1 passage	Enterobacter hormaechei	10.56	4720109	Enterobacter_hormaechei_dasL3_069_051G1_maxbin2.maxbin.004.fasta.fa	Proteobacteria	Gammaproteobacteria	Enterobacterales	Enterobacteriaceae	Enterobacter
I69	PT-1	PT-1 enrichment only	R3	1BHI+0.4% mucin+0.3% 2'FL	1 passage	Clostridioides difficile	4.9	4162756	Clostridioides_difficile_dasL3_069_000G1_maxbin2.maxbin.053.fasta.fa	Firmicutes	Clostridia	Clostridiales	Peptostreptococcaceae	Clostridioides
I69	PT-1	PT-1 enrichment only	R3	1BHI+0.4% mucin+0.3% 2'FL	1 passage	Proteus mirabilis	3.64	3808607	Proteus_mirabilis_dasL2_041_071G1_metabat.metabat.11.fa.fa	Proteobacteria	Gammaproteobacteria	Enterobacterales	Morganellaceae	Proteus
I69	PT-1	PT-1 enrichment only	R3	1BHI+0.4% mucin+0.3% 2'FL	1 passage	Escherichia coli	57.75	5006410	Escherichia_coli_EXP21-MG1-11_S11_maxbin2_CURATED.maxbin.001.fasta.fa	Proteobacteria	Gammaproteobacteria	Enterobacterales	Enterobacteriaceae	Escherichia
I69	PT-1	PT-1 enrichment only	R3	1BHI+0.4% mucin+0.3% 2'FL	1 passage	Bifidobacterium breve	6.6	2305082	Bifidobacterium_breve_dasL3_069_073G1_concoct_3.fa	Actinobacteria	Actinobacteria	Bifidobacteriales	Bifidobacteriaceae	Bifidobacterium
I69	PT-1	PT-1 enrichment only	R3	1BHI+0.4% mucin+0.3% 2'FL	1 passage	Proteus mirabilis	14.92	3785874	Proteus_mirabilis_dasL3_069_061G1_metabat.metabat.21.fa.fa	Proteobacteria	Gammaproteobacteria	Enterobacterales	Morganellaceae	Proteus
I69	PT-1	PT-1 enrichment only	R3	1BHI+0.4% mucin+0.3% 2'FL	1 passage	Enterobacter hormaechei	11.33	4720109	Enterobacter_hormaechei_dasL3_069_051G1_maxbin2.maxbin.004.fasta.fa	Proteobacteria	Gammaproteobacteria	Enterobacterales	Enterobacteriaceae	Enterobacter
I69	PT-1	PT-1 enrichment only	R3	1BHI+0.4% mucin+0.3% 2'FL	1 passage	Klebsiella oxytoca	0.85	5844951	Klebsiella_oxytoca_dasL3_128_029G1_maxbin2.maxbin.002.fasta.fa	Proteobacteria	Gammaproteobacteria	Enterobacterales	Enterobacteriaceae	Klebsiella

## Sheet: Figure S1a
Supplementary Fig. 1a
infant ID	infant ID	infant ID	infant_sample	conditions	organism_name	Relative_abundance	length	phylum	class	order	family	genus	species	taxonomy	genome
I31	I31	I31	FT-1	original_metagenomics	Flavonifractor_plautii_dasL1_007_000G1_concoct_30.fa	0.94	3806183	Firmicutes	Clostridia	Oscillospirales	Oscillospiraceae	Flavonifractor	Flavonifractor plautii	Flavonifractor_plautii	dasL1_007_000G1_concoct_30.fa
I31	I31	I31	FT-1	original_metagenomics	Escherichia_coli_EXP21-MG1-9_S9_metabat_CURATED.1.fa.fa	15.72	4974006	Proteobacteria	Gammaproteobacteria	Enterobacterales	Enterobacteriaceae	Escherichia	Escherichia coli	Escherichia_coli	EXP21-MG1-9_S9_metabat_CURATED.1.fa.fa
I31	I31	I31	FT-1	original_metagenomics	Veillonella_seminalis_dasL2_026_030G1_concoct_13.fa	2.89	2131315	Firmicutes	Negativicutes	Veillonellales	Veillonellaceae	Veillonella	Veillonella seminalis	Veillonella_seminalis	dasL2_026_030G1_concoct_13.fa
I31	I31	I31	FT-1	original_metagenomics	Enterocloster_clostridioformis_dasL2_031_030G1_metabat.metabat.6.fa.fa	23.54	5009717	Firmicutes	Clostridia	Clostridiales	Lachnospiraceae	Enterocloster	Enterocloster clostridioformis	Enterocloster_clostridioformis	dasL2_031_030G1_metabat.metabat.6.fa.fa
I31	I31	I31	FT-1	original_metagenomics	Ruminococcus_gnavus_dasL2_031_061G1_concoct_16.fa	30.3	2633562	Firmicutes	Clostridia	Lachnospirales	Lachnospiraceae	Ruminococcus	Ruminococcus gnavus	Ruminococcus_gnavus	dasL2_031_061G1_concoct_16.fa
I31	I31	I31	FT-1	original_metagenomics	Eggerthella_lenta_dasL2_038_245G1_maxbin2.maxbin.013.fasta.fa	0.22	3454921	Actinobacteria	Coriobacteriia	Coriobacteriales	Eggerthellaceae	Eggerthella	Eggerthella lenta	Eggerthella_lenta	dasL2_038_245G1_maxbin2.maxbin.013.fasta.fa
I31	I31	I31	FT-1	original_metagenomics	Escherichia_coli_dasL3_123_122G1_concoct_55.fa	0.67	4698174	Proteobacteria	Gammaproteobacteria	Enterobacterales	Enterobacteriaceae	Escherichia	Escherichia coli	Escherichia_coli	dasL3_123_122G1_concoct_55.fa
I31	I31	I31	FT-1	original_metagenomics	Clostridium_neonatale_dasL3_122_064G1_metabat.metabat.2.fa_sub.fa	0.54	4285044	Firmicutes	Clostridia	Clostridiales	Clostridiaceae	Clostridium	Clostridium neonatale	Clostridium_neonatale	dasL3_122_064G1_metabat.metabat.2.fa_sub.fa
I31	I31	I31	FT-1	original_metagenomics	Escherichia_coli_EXP21-MG1-11_S11_maxbin2_CURATED.maxbin.001.fasta.fa	2.63	5006410	Proteobacteria	Gammaproteobacteria	Enterobacterales	Enterobacteriaceae	Escherichia	Escherichia coli	Escherichia_coli	EXP21-MG1-11_S11_maxbin2_CURATED.maxbin.001.fasta.fa
I31	I31	I31	FT-1	original_metagenomics	Escherichia_coli_dasL3_079_234G1_concoct_17.fa	0.92	4087193	Proteobacteria	Gammaproteobacteria	Enterobacterales	Enterobacteriaceae	Escherichia	Escherichia coli	Escherichia_coli	dasL3_079_234G1_concoct_17.fa
I31	I31	I31	FT-1	original_metagenomics	Bifidobacterium_breve_dasL3_069_073G1_concoct_3.fa	21.64	2305082	Actinobacteria	Actinobacteria	Bifidobacteriales	Bifidobacteriaceae	Bifidobacterium	Bifidobacterium breve	Bifidobacterium_breve	dasL3_069_073G1_concoct_3.fa

[truncated: 6 more sheets: Figure S1b, Figure S2, Figure S3a, Figure S3b, c, Figures S6, Figure S7]
